# Supplementary material for: A PSTAIRE-type cyclin-dependent kinase controls light responses in land plants
Source: Sci Adv. 2022 Jan 28;8(4):eabk2116. doi: 10.1126/sciadv.abk2116 (PMC8797184; doi:10.1126/sciadv.abk2116)
Supplement: Supplementary file 2 — Movies S1 and S2 [file sciadv.abk2116_movies_s1_and_s2.zip]

Archive with 2 entries (2 files):
- sciadv.abk2116_movie_s1.avi
- sciadv.abk2116_movie_s2.avi
