# Supplementary material for: A PSTAIRE-type cyclin-dependent kinase controls light responses in land plants
Source: Sci Adv. 2022 Jan 28;8(4):eabk2116. doi: 10.1126/sciadv.abk2116 (PMC8797184; doi:10.1126/sciadv.abk2116)
Supplement: Supplementary file 3 — Data files S1 to S7 [file sciadv.abk2116_data_files_s1_to_s7.zip]

Archive with 7 entries (7 files):
- sciadv.abk2116_data_file_s1.xlsx
- sciadv.abk2116_data_file_s2.xlsx
- sciadv.abk2116_data_file_s3.xlsx
- sciadv.abk2116_data_file_s4.xlsx
- sciadv.abk2116_data_file_s5.xlsx
- sciadv.abk2116_data_file_s6.xlsx
- sciadv.abk2116_data_file_s7.xlsx
