# Supplementary material for: A PSTAIRE-type cyclin-dependent kinase controls light responses in land plants
Source: Sci Adv. 2022 Jan 28;8(4):eabk2116. doi: 10.1126/sciadv.abk2116 (PMC8797184; doi:10.1126/sciadv.abk2116)
Supplement: Supplementary file 3 — Data files S1 to S7 [file sciadv.abk2116_data_files_s1_to_s7.zip › sciadv.abk2116_data_file_s1.xlsx]

## Sheet: Fig. 1E-I
	The data set used in Fig. 1E			The data set used in Fig. 1F			The data set used in Fig. 1G			The data set used in Fig. 1H			The data set used in Fig. 1I
protonema #	WT	cdka-dko		WT	cdka-dko		WT	cdka-dko		WT	cdka-dko		WT	cdka-dko
#1	3.18	3.366		60.709	1.781		95.793	2.163		89.231	73.091		14.876	98.427
#2	0.616	3.576		41.496	2.272		98.796	3.92		81.352	80.365		9.462	93.814
#3	8.746	3.366		45	3.495		112.422	1.521		83.381	82.89		29.624	97.352
#4	3.219	3.366		39.56	3.96		124.226	3.3		88.241	83.098		23.199	81.87
#5	2.045	0		37.147	29.745		127.246	0.801		88.021	82.074		24.842	88.091
#6	3.468	3.013		12.011	3.318		128.807	5.414		82.99	85.356		11.889	86.309
#7	2.49	3.013		13.736	2.49		144.714	4.701		83.098	86.327		14.859	34.992
#8	2.386	0		41.532	3.318		149.38	3.134		80.809	86.362		19.12	45
#9	6.072	3.013		45.83	4.899		152.164	1.659		87.227	87.433		8.858	90
#10	2.437	0		41.285	8.13		159.208	7.151		91.246	86.098		10.305	88.264
#11	22.38	2.603		44.293	5.404		145.213	0.725		93.67	84.503		18.208	86.73
#12	3.18	4.97		48.447	9.211		154.733	6.284		99.519	88.48		16.144	88.363
#13	5.44	0		41.1	1.488		141.945	1.521		100.2	87.291		15.068	91.685
#14	6.582	2.291		37.954	2.322		133.698	4.701		101.378	87.365		8.746	90
#15	4.399	0		40.601	0.785		140.793	0.736		98.903	80.803		10.008	103.627
#16	2.121	2.291		38.517	2.386		146.985	3.957		95.636	83.723		11.143	105.255
#17	2.045	2.291		45.707	2.454		155.999	3.112		97.205	91.043		9.462	96.483
#18	3.814	0		42.138	2.454		135.634	1.616		96.362	92.698		11.976	87.563
#19	1.848	2.49		40.815	4.145		126.153	2.316		94.645	95.743		8.366	88.807
#20	3.691	2.603		47.291	5.042		273.663	3.907		99.341	96.705		24.121	88.807
#21	161.565	3.013		27.072	3.366		259.124	357.603		97.341	97.228		47.726	86.424
#22	175.426	171.254		48.013	5.877		239.267	358.479		92.489	99.284		67.574	91.219
#23	185.356	175.914		10.539	3.468		241.687	356.117		261.902	105.273		40.914	73.301
#24	353.66	169.992		45	5.194		238.269	358.479		263.289	261.451		66.571	168.69
#25	349.376	162.897		54.246	5.877		235.269	357.655		267.79	263.289		72.962	165.964
#26	348.6	167.905		18.97	5.042		220.152	359.253		263.021	265.431		49.128	165.964
#27	357.614	356.634		37.117	139.899		223.795	356.885		266.253	264.689		162.051	283.496
#28	358.807	356.634		45	186.864		217.246	359.973		268.341	265.332		160.084	275.906
#29	358.807	353.991		28.926	183.483		212.46	357.655		268.445	267.089		173.853	270
#30	356.348	353.66		13.392	185.464		208.113	356.931		264.892	269.228		167.125	257.276
#31	357.455	357.274		16.699	184.436		202.934	358.427		260.751	266.274		150.751	266.309
#32	353.66	357.397		22.036	187.853		197.086	359.253		277.905	263.638		160.442	276.911
#33	356.82	357.397		46.909	187.853		206.296	357.655		274.238	268.521		162.474	273.691
#34	353.66	357.709		37.504	186.062		211.94	357.705		276.238	263.243		168.69	255.964
#35	355.764	357.614		15.154	200.433		200.809	356.158		280.072	273.298		158.962	274.086
#36	355.764	357.274		38.454	204.624		193.113	356.189		278.256	276.331		160.866	278.616
#37	357.879	357.138		143.973	193.496		210.647	359.243		271.992			164.055	262.875
#38		193.241		137.22	356.795		215.113	357.707		274.382			170.049	276.953
#39		180		131.845	356.338		206.3	353.926		275.892			180	274.185
#40		185.194		122.56	357.378		201.331	359.993		277.351			165.964	267.138
#41		187.431		127.216	354.726		209.091	356.931		275.541			136.848	271.469
#42		184.97		133.363	351.254		203.66	359.973		273.781			170.91	280.437
#43				125.074	355.03		196.742	356.931		271.268			165.069	273.094
#44				132.207	354.289			357.705		272.732			163.664	279.728
#45				137.726	355.03			359.973		278.434			152.65	276.71
#46				141.789	352.983			359.253		272.409			207.979	259.875
#47				134.669	350.272								202.109	273.691
#48				137.344	355.601								198.435	273.094
#49				137.344	356.332								196.113	271.432
#50				327.848	356.332								189.039	283.671
#51				321.116	358.409								189.039	274.514
#52				332.879	355.914								194.036	271.507
#53				318.468	358.363								197.819	266.987
#54				354.289	355.914								193.736	270
#55				342.3	355.101								198.712
#56				322.524	358.29								211.39
#57				351.87	352.875								222.614
#58				352.235	350.096								213.44
#59				318.991									197.403
#60				323.471									192.724
#61				330.255									207.121
#62				338.875									196.574
#63				322.696									203.405
#64				313.668									195.396
#65				316.848									200.462
#66				319.97									336.801
#67				200.854									332.745
#68				188.531									338.749
#69				184.467									339.775
#70				193.241									349.461
#71				196.699									337.557
#72				193.285									317.386
#73				199.604									333.199
#74				224.045									334.323
#75													344.578
#76													350.218
#77													352.278
#78													335.158
#79													357.614
#80													355.486
#81													358.919
#82													348.871
#83													346.504
#84													340.56

## Sheet: Fig. 2D
The data set used in Fig. 2D
Cells showing chloroplast photo-relocation movement (%)
		WT		cdka-dko#5		PpCDKA;1(WT)-IOE		PpCDKA;1(T161V)-IOE		PpCDKA;1(DN)-IOE
		movement	no movement	movement	no movement	movement	no movement	movement	no movement	movement	no movement
Cell number	+ β-estradiol	3	0	0	3	9	0	8	1	0	9
	– β-estradiol	2	0	0	2	0	9	0	9	0	9
Percentage of movement cells or no movement cells	+ β-estradiol	1	0	0	1	1	0	0.888889	0.111111	0	1
	– β-estradiol	1	0	0	1	0	1	0	1	0	1
