# Supplementary material for: A PSTAIRE-type cyclin-dependent kinase controls light responses in land plants
Source: Sci Adv. 2022 Jan 28;8(4):eabk2116. doi: 10.1126/sciadv.abk2116 (PMC8797184; doi:10.1126/sciadv.abk2116)
Supplement: Supplementary file 3 — Data files S1 to S7 [file sciadv.abk2116_data_files_s1_to_s7.zip › sciadv.abk2116_data_file_s2.xlsx]

## Sheet: Fig. 3D(1)
The data set used in Fig. 3D (5 μmol m–2 s–1)
Speed (pixel/min)
	wt																cdka-dko
	Chloroplast-1	Chloroplast-2	Chloroplast-3	Chloroplast-4	Chloroplast-5	Chloroplast-6	Chloroplast-7	Chloroplast-8	Chloroplast-9	Chloroplast-10	Chloroplast-11	Chloroplast-12	Chloroplast-13	Chloroplast-14	Chloroplast-15	Chloroplast-16	Chloroplst-1	Chloroplst-2	Chloroplst-3	Chloroplst-4	Chloroplst-5	Chloroplst-6	Chloroplst-7	Chloroplst-8	Chloroplst-9	Chloroplst-10	Chloroplst-11	Chloroplst-12	Chloroplst-13	Chloroplst-14
Duration(min)	Distance in 2 minutes
2	0	0	0	0	0	0	0	0	0	0	0	0	0	0	0	0	0	0	0	0	0	0	0	0	0	0	0	0	0	0
4	0.893344	0.433327	1.69223	1.5624	1.45344	0.484488	0.484483	2.81666	0.78121	1.962	0.306408	0.484479	0.306408	2.33357	0.968961	0.968961	1.5624	2.16666	0.685156	2.04402	1.83848	0.216673	0.484479	0.893345	0.65	0.968961	0.484491	0.433337	0.685159	2.60901
6	0.433346	0.968957	1.38734	0.484479	1.85119	1.93792	2.53602	0.685162	5.7692	1.962	2.42241	1.3	0.216654	2.26206	2.33357	2.74064	0.433327	0.484488	0.484496	1.73333	0.685162	0.216673	0.78121	0.65	0.484473	0.306416	0.484478	1.45344	1.5624	2.89068
8	1.65008	1.08335	2.16667	0.433327	1.26338	5.03954	0.65	2.53603	3.22097	0.893347	1.10478	3.07942	0.306422	0.685159	0.968961	0.685162	0.306423	0.685162	0.685159	1.3	1.78667	0.65	0.48447	1.08335	0.968961	2.64476	0.306423	0.216674	0.484488	2.47037
10	1.5624	2.23072	2.04402	1.45344	1.37032	0.484478	2.13392	5.43396	4.66715	2.20958	1.86384	1.99757	1.74682	1.3	3.01003	1.08334	0.685162	1.74682	1.38734	0.484474	0.484488	0.685162	1.26337	1.26338	0.612823	0.685162	1.74683	1.57735	0.306415	0.893345
12	1.65009	0.216663	0.781199	1.26337	3.60605	1.74682	5.00213	6.92317	0.781199	3.70239	1.38736	0.781199	0.216654	0.216674	3.19905	1.95	2.14489	0.685162	1.16678	1.08334	0.781199	0.484479	1.08334	0.216654	1.16679	1.56241	0.484488	1.31793	0.685156	0.919239
14	1.26337	0.893348	1.08334	0.685162	3.01003	2.33357	0.65	1.65009	1.26337	4.11096	1.16678	0.893329	0.685156	1.26338	1.53206	0.893348	1.45344	0.685162	0.685156	0.65	0.65	0.893329	1.16678	1.16679	0.866663	0.968961	0.65	0.65	1.1048	1.5624
16	0.893338	0.893347	1.16679	0.685162	3.01003	2.26207	3.83935	1.16678	2.53603	3.87586	0.893347	1.85121	3.4258	1.31793	1.53207	3.06412	0.216663	0.306415	0.65	0.65	1.08334	0.216654	1.08332	0.433327	0.893346	0.484483	0.612837	0.65	0.484474	1.45344
18	3.19904	0.216663	3.72768	0.96897	3.22099	2.47037	0.484488	0.484479	3.57335	2.33358	1.53205	2.39317	4.27332	2.42241	0.484473	1.57737	0.685156	1.26338	1.65008	0.919239	1.78668	0.216654	0.216673	0.216674	1.08334	1.08334	0.685162	0.484491	0.484474	0.96897
20	1.93793	0.893338	0.484474	3.38444	2.61799	4.11096	1.08333	1.16678	2.42241	2.89068	0.968949	1.08332	2.90689	3.30017	2.16667	0.612816	1.74683	0.612824	0.685159	0.484474	1.16679	0.65	0.919239	0.484474	1.53207	1.16679	0.893329	0.685159	0.866654	0.612816
22	1.83848	2.91494	3.30727	2.52675	1.86384	2.42241	2.81667	4.75187	0.685162	2.34361	3.57337	2.77469	1.08334	1.56241	3.58647	0.433337	0.433327	2.04403	0.484491	2.47038	1.26337	0.306408	0.484496	3.87586	2.26206	2.17747	0.866654	1.08334	0.484496	1.08334
24	2.60901	2.94699	2.1449	2.33356	0.781205	2.94698	1.3	3.36357	5.1501	3.68971	5.15011	1.85119	1.26338	0.968956	2.20957	2.81667	0.484469	0.612824	0.306415	1.3	0.484491	0.968949	0.61283	1.31793	0.484473	0.781205	0.685156	0.968965	1.85121	0.612824
26	0.484488	3.87585	1.45344	3.98337	2.16665	2.38334	0.919239	2.90689	0.484474	1.31793	3.30726	1.86385	1.16678	3.1022	2.90689	7.26722	0.484474	0.216654	0.781205	0.685162	1.38734	0.433327	0.893347	0.484479	0.306408	0.306416	1.1048	0.433327	0.612837	0.433337
28	3.25	5.13642	2.52674	2.90689	0.306401	1.78668	0.866674	0.781199	1.83848	0.612824	2.42242	1.78667	2.42241	2.23072	2.26206	1.65009	0.893338	1.08333	1.74682	0.781205	0.484478	0.893329	0.433327	0.306423	0.612831	0.216663	0.968953	1.08334	0.306401	1.10478
30	1.37032	3.83322	3.22097	3.25	2.16666	1.57735	1.53206	0.781199	1.53205	2.47037	1.85119	2.71482	4.27333	2.13392	0.65	2.91495	1.22565	2.34361	1.31793	0.893338	0.484479	0.484479	1.10478	0.685162	1.31793	0.216663	1.16679	1.08334	0.484496	1.99757
32	1.69223	0.781199	0.866674	0.685159	1.45344	2.47038	1.78668	0.968957	0.96897	0.216663	2.13392	2.34361	2.26207	0.433337	0.893338	1.95	0.866674	0.484491	1.99756	0.484488	0.65	0.484479	1.26337	0.968965	0.433326	1.74683	0.306409	1.16678	0.216663	0.685159
34	1.45344	1.65009	2.94699	1.93792	0.612824	3.57335	0.685159	0.433346	0.484488	1.99757	1.56241	2.47037	4.9455	1.37032	1.5624	2.05548	0.484474	1.08334	0.685162	0.685162	1.22564	0.433346	0.685162	0.612824	0.893335	1.10478	0.433337	1.5624	0.781205	1.37032
36	1.86382	1.16678	0.65	0.612816	1.65007	1.65008	0.893335	1.45344	3.70241	0.216654	0.216673	1.85119	2.52675	1.78667	0.306408	1.99757	1.08333	0.685156	0.685159	0.306401	0.216663	0.433327	0.781199	0.893345	0.919239	0.484473	0.65	1.1048	1.26337	0.216654
38	0.484488	0.216674	1.86384	1.53206	3.49365	0.919239	4.31705	2.8907	1.31793	1.57735	0.919239	2.52675	1.38734	1.10479	0.781199	0.612823	2.53601	1.38734	2.23072	1.3	1.53208	0.216673	0.919239	1.1048	0.433337	0.919239	1.3	0.968965	0.484478	0.78121
40	0.968961	3.30728	0.433337	0.685156	1.86383	0.65	0.484488	2.26207	0.685159	1.53206	1.78667	3.10218	2.47037	0.685159	2.33358	0.306408	1.69222	1.31793	1.26338	0.893345	0.968967	0.866673	0.968966	0.781205	1.08333	0.484473	0.433346	1.31793	1.26338	2.04404
	Total distance
2	0	0	0	0	0	0	0	0	0	0	0	0	0	0	0	0	0	0	0	0	0	0	0	0	0	0	0	0	0	0
4	0.893344	0.433327	1.69223	1.5624	1.45344	0.484488	0.484483	2.81666	0.78121	1.962	0.306408	0.484479	0.306408	2.33357	0.968961	0.968961	1.5624	2.16666	0.685156	2.04402	1.83848	0.216673	0.484479	0.893345	0.65	0.968961	0.484491	0.433337	0.685159	2.60901
6	1.08334	1.22564	3.06413	2.04403	0.433327	1.99757	2.05548	3.50036	6.55037	0	2.53601	0.893347	0.216673	4.59108	1.37032	13.1615	1.93792	2.13392	0.781199	1.08333	1.26337	0	0.306422	0.306415	0.612823	0.685159	0.306415	1.31793	2.05548	0.893333
8	2.71483	2.13392	5.21803	1.69222	1.65009	7.00071	1.45344	0.968949	9.70174	0.893347	3.63198	3.55361	0.216673	5.1501	2.33357	13.0072	2.23072	2.30319	0.216663	1.69222	0.685159	0.65	0.781199	0.893345	0.968971	1.99757	0.433337	1.37032	2.17748	2.17748
10	4.16203	4.1394	7.24133	3.12481	3.01782	6.51803	3.58647	4.4667	14.341	3.04107	5.43396	5.54939	1.93793	6.4164	5.32929	13.5811	2.4513	3.87584	1.26337	2.14488	0.781199	0.216673	0.484479	0.484488	1.56241	1.45344	1.57736	0.216654	1.95	3.03335
12	5.7692	3.99513	6.46379	4.30071	6.58966	8.25042	8.57135	11.3869	14.4535	6.6746	6.69216	6.32801	2.13391	6.37603	8.52743	12.5965	0.306415	4.38716	2.4224	3.22097	1.3	0.433327	0.685162	0.612824	0.893346	2.91496	1.73335	1.1048	1.85121	3.74026
14	6.93672	3.30726	7.52118	4.94076	9.59713	10.5835	7.96673	13.0361	15.708	10.7747	7.85098	6.91299	2.3032	6.03563	9.11288	12.0343	1.16679	3.87584	2.60901	2.82498	1.95	0.484479	0.893329	1.74683	1.08334	3.39137	2.38335	1.1668	0.781205	4.95025
16	7.75776	4.16766	8.62867	5.35127	6.58966	12.8346	11.7919	14.2028	18.2374	14.5941	6.98727	8.46111	5.62083	7.20233	10.5011	11.6134	1.37032	3.98336	2.23072	3.22097	0.866663	0.306422	0.866673	2.13392	1.86385	2.90689	1.99757	1.1048	0.685162	3.9538
18	10.9368	4.27333	12.3519	4.91217	9.67509	15.2915	11.3103	13.8836	21.7672	16.9236	6.16644	10.2934	9.89102	9.61668	10.8679	11.0521	0.685162	5.05349	3.67696	4.1394	2.63586	0.484479	0.65	2.23072	0.781205	3.52709	2.60901	0.65	1.08333	4.88823
20	12.862	4.94076	12.7907	8.29581	12.2642	19.3998	12.3519	15.0502	24.1833	19.8022	7.12697	11.3704	6.98729	12.8876	12.8839	10.6189	1.31793	5.23597	4.03024	3.67696	1.51666	0.968966	1.45344	1.99757	2.30321	4.26784	1.78669	1.31793	0.893333	4.5911
22	14.6631	7.85098	16.0772	10.7943	14.1249	21.7898	15.1682	19.801	24.6391	22.066	10.6894	14.1249	5.91384	14.3884	16.4581	10.1856	1.74682	3.70873	3.55359	1.962	1.38734	0.685162	1.53207	1.99757	0.968966	2.3032	2.63586	2.20958	1.26338	5.52395
24	17.2532	10.436	18.2052	13.0469	13.8277	24.7351	16.3823	23.1347	29.7339	25.6309	15.8285	15.9408	7.17622	15.0891	18.6409	9.52594	1.53207	4.20689	3.85764	2.47038	1.65009	1.10478	0.919239	0.685159	1.31793	2.52674	2.61801	3.15473	1.1668	5.75698
26	17.7323	14.2144	19.6308	16.9887	15.6436	27.0009	17.2206	26.0334	29.2508	26.8151	19.0716	17.6673	8.33534	18.16	15.7587	12.656	1.95	3.99514	4.16766	1.93792	1.85119	1.26337	1.57736	0.484488	1.16679	2.47038	1.83848	3.57336	0.65	5.91782
28	20.9809	19.2943	22.1435	19.8484	15.5714	28.7849	18.0303	26.8002	30.9538	27.3524	21.4544	18.9196	10.7572	20.3632	18.0198	14.2573	2.33358	3.25	2.91496	2.71482	1.37032	0.484479	1.1668	0.216663	1.74683	2.64475	1.78669	3.01003	0.484491	4.84482
30	22.2956	23.0981	25.312	23.0981	17.731	30.1198	19.5301	27.2389	32.4335	29.8222	23.3055	21.6341	15.0267	22.4937	17.4036	15.1186	3.49364	4.95025	4.03024	3.38444	0.893338	0.919239	2.26207	0.781205	1.10478	2.47038	2.26206	3.57336	0.433337	6.80003
32	23.9806	22.8416	26	23.7514	19.1771	32.5902	21.3095	27.9668	33.4004	29.8843	25.435	23.9718	17.2478	22.8991	17.3509	16.9	3.15471	4.65202	6.02395	2.94698	1.53206	0.893347	1.08335	1.74683	0.685162	1.08334	2.53602	2.42242	0.65	7.33155
34	25.4203	24.4401	28.8297	25.6665	19.0494	36.1626	21.7326	27.5678	33.0337	31.8765	26.7169	26.42	22.1912	24.2686	18.569	18.4993	2.68002	4.25681	5.83393	3.52707	1.26337	0.484479	1.08334	2.34361	1.38734	1.38734	2.13391	3.90603	0.685159	5.9613
36	27.1768	25.5676	28.4288	25.5676	20.6732	37.7976	20.8451	29.0188	36.7344	31.6689	26.5167	24.5991	24.7133	26.0451	18.705	19.602	1.65009	4.26784	5.1683	3.55359	1.38734	0.781199	0.306422	3.19905	1.74683	0.968961	1.5624	2.81667	0.968957	6.16644
38	27.6554	25.7423	26.5662	27.0833	23.8648	38.6013	25.1567	31.8669	38.0211	33.2462	27.3687	27.1258	26.0766	26.9957	18.2335	19.2882	4.18453	5.53666	7.21535	4.65202	2.17748	0.968966	1.22566	2.16666	1.74683	1.53206	1.37032	3.78392	0.781205	6.80003
40	28.6131	29.0406	26.9103	26.5229	25.5648	39.2256	24.6753	34.1186	38.5472	32.5469	29.1334	30.21	28.5153	27.415	20.5662	19.4433	2.82499	6.60033	6.02395	5.52393	2.68002	0.433327	1.3	2.94698	2.618	1.31793	1.3	4.94077	0.484491	4.79612
Speed (pixel/min)																															P-value	Mean (wt)	Mean (cdka-dko)	SD (wt)	SD (cdka-dko)
16-20 min	1.27607	0.193274	1.0405	0.736135	1.41863	1.6413	0.139992	0.21183	1.48649	1.30203	0.0349241	0.727312	0.341615	1.42131	0.595714	0.248633	0.0130968	0.313153	0.449878	0.113995	0.1625	0.165636	0.146693	0.0340862	0.10984	0.340238	0.0527191	0.053283	0.0520427	0.159325	0.000365054	0.800985	0.154749	0.564772	0.129026

## Sheet: Fig. 3D(2)
The data set used in Fig. 3D (50 μmol m–2 s–1)
	Speed (pixel/min)
	wt													cdka-dko
	Chloroplast-1	Chloroplast-2	Chloroplast-3	Chloroplast-4	Chloroplast-5	Chloroplast-6	Chloroplast-7	Chloroplast-8	Chloroplast-9	Chloroplast-10	Chloroplast-11	Chloroplast-12	Chloroplast-13	Chloroplast-1	Chloroplast-2	Chloroplast-3	Chloroplast-4	Chloroplast-5	Chloroplast-6	Chloroplast-7	Chloroplast-8	Chloroplast-9	Chloroplast-10	Chloroplast-11	Chloroplast-12	Chloroplast-13	Chloroplast-14	Chloroplast-15
Duration(min)	Total distance
2	0	0	0	0	0	0	0	0	0	0	0	0	0	0	0	0	0	0	0	0	0	0	0	0	0	0	0	0
4	0.893346	2.17748	0.968961	1.31793	0.216673	0.781205	0.612824	1.37032	1.31793	1.10479	0.484474	0.781205	0.968961	0.484483	2.81666	0.781205	1.95	1.31793	1.37032	1.22565	0.968966	1.74682	0.216654	1.26337	1.16678	0.484473	0.781205	0.893335
6	1.962	1.26338	0.781205	2.05548	0.484479	0.306415	0.216673	1.56241	3.83933	1.37032	1.16679	2.39316	0.968961	2.16666	1.51666	3.04106	2.42242	1.962	1.10478	0.968957	2.84981	1.26337	0.685162	1.38734	0.306423	0.484483	0.685159	1.10479
8	4.55	1.37032	1.65008	3.78392	0.216673	0.893338	2.13392	2.52675	7.05747	2.42241	0.612824	0.968961	1.74682	1.74683	0.306416	3.1022	1.1048	0.612837	0.893345	1.74683	2.05548	2.33358	1.5624	1.26338	0.216674	1.5624	2.26207	0.919239
10	7.36986	0.866663	0.893338	5.48128	1.10478	1.26337	6.10524	3.90602	8.84096	2.33357	1.93793	0.433337	1.57735	1.16679	4.25682	4.11667	1.99757	1.85121	1.74683	1.962	2.23072	3.31436	0	0.893348	0.685162	1.10479	0.866674	0.968971
12	7.39529	1.45344	1.16678	6.88576	0.65	1.08333	9.98784	5.35128	12.9584	2.63586	1.45344	1.22565	3.50036	1.45344	5.27173	4.84482	1.08334	3.15473	1.8512	2.81667	0.612831	3.36357	0.78121	0.968961	3.06412	2.34361	0.968971	2.17748
14	8.33534	1.56241	1.37032	7.69395	0.65	2.47038	11.6679	7.07409	16.6608	2.38334	1.74683	4.57059	3.4258	2.23072	8.27883	6.16264	3.12481	3.99514	4.11096	3.9	0.685159	2.82499	0.48447	2.82499	3.03333	1.26338	3.27876	4.25683
16	9.43932	1.26338	2.94698	10.1994	0.893345	5.5536	12.4767	10.4653	14.1249	1.99757	2.04403	5.24047	1.08334	2.91495	10.6365	5.9927	5.1683	6.1014	5.86603	5.45553	4.20691	5.21802	0.685162	3.58647	3.90601	1.99757	4.33875	5.67071
18	10.7245	0.306416	6.58966	13.7886	4.33874	5.625	12.7447	16.3019	16.1704	1.45344	3.97748	6.98729	0.484483	3.79012	10.4809	7.90759	6.39809	8.37187	6.74804	3.6897	6.55752	3.10219	0.781199	6.93672	3.9	1.83848	5.85401	5.24047
20	12.503	4.04767	9.68962	15.0267	6.37603	6.93672	13.2928	18.9506	17.2709	4.46144	5.64998	10.0814	0.65	4.08805	13.0451	8.97796	6.98728	9.62157	5.21802	6.31687	4.57059	3.9538	0.433327	6.84131	7.61113	2.17747	7.36986	3.36357
22	13.9494	8.76362	13.8565	14.359	9.51856	9.98784	14.7349	20.2882	19.9392	6.02006	7.0741	10.1856	0.685159	4.16767	11.9344	9.16426	8.77433	10.5435	5.6375	3.47344	6.6746	2.4224	2.52675	9.22551	10.696	5.81378	10.51	3.83935
24	15.5352	11.3414	16.2789	13.3034	13.4298	13.19	14.183	21.5297	19.2541	6.03563	7.85398	10.3002	0.216663	6.10139	12.471	10.8874	8.93339	13.9746	7.80301	5.73656	3.78392	0.866673	1.86384	10.4203	14.2177	8.42774	10.266	5.20902
26	15.1062	14.8349	17.9559	11.0074	13.47	17.4117	12.2661	20.6425	19.3259	4.95025	7.36986	8.45	1.57735	8.29298	11.2999	12.471	11.4424	13.3299	9.11031	3.04107	2.82499	0.781199	2.60902	10.8355	13.7886	5.64997	10.436	5.83393
28	15.2915	15.0766	18.6308	13.5447	13.7596	19.2334	11.5139	22.0894	19.8069	6.20438	7.08404	6.20439	1.93793	8.57135	9.56529	13.7118	11.9226	14.249	8.73411	6.62873	3.04107	0.433327	3.22098	10.6365	15.9952	6.68865	11.9874	7.66033
30	15.2053	14.2836	18.451	15.6391	14.3802	20.3909	11.3745	22.2144	20.6425	7.09727	6.10524	9.18217	2.47038	9.67265	11.1262	14.5748	10.7572	13.5447	10.4809	6.58966	3.70874	1.31793	3.99513	9.31666	15.213	6.73063	10.0043	7.66033
32	15.0766	14.711	20.1628	16.5718	13.7596	20.5056	11.2375	19.6344	20.3494	6.80002	9.01969	9.5358	1.93793	11.4033	11.4342	14.4323	12.7705	14.557	10.939	8.25043	3.36357	3.25721	3.6897	10.4022	18.2746	8.53568	10.8679	7.26722
34	14.4632	15.426	21.9091	14.7874	13.7118	19.5529	11.3745	20.9226	20.0847	6.78273	6.80002	11.1072	3.38444	13.7716	11.1851	16.1268	13.7203	13.9494	10.0511	9.01188	3.924	4.77159	5.03953	13.0451	16.9969	8.14448	11.7	6.37604
36	15.2654	16.9887	21.4806	13.8565	12.5386	20.5662	9.66294	22.05	18.715	7.07409	6.02006	13.6792	5.76919	14.4063	12.9003	16.9	13.988	15.0064	10.8874	9.68963	2.47038	5.20451	5.97702	13.5741	20.4839	7.87785	9.5358	6.73064
38	15.6736	18.8811	23.0462	13.6826	13.5447	24.912	8.57136	20.4001	18.2258	6.98729	4.98805	12.081	3.79012	14.1946	12.9657	18.4281	14.528	14.0983	10.7245	8.83831	1.93793	5.63749	6.93672	14.1896	18.3144	8.29298	11.4833	5.886
40	15.6736	17.4198	21.9091	12.197	13.2575	23.6475	7.76683	18.1858	14.1249	7.15329	2.4513	11.8989	4.38717	12.9801	11.4342	18.8811	16.8179	16.5023	11.0839	8.98841	1.83848	5.45553	7.0741	13.2804	21.3755	9.624	12.5667	6.98729
Speed (pixel/min)																													P-value	Mean (wt)	Mean (cdka-dko)	SD (wt)	SD (cdka-dko)
16-20 min	0.765921	0.696073	1.68566	1.20682	1.37067	0.34578	0.204032	2.12133	0.786501	0.615968	0.901487	1.21024	0.108334	0.293276	0.60213	0.746313	0.454744	0.880045	0.162001	0.215333	0.0909189	0.316057	0.0629588	0.81371	0.92628	0.0449757	0.757777	0.576786	0.0202097	0.924525	0.462887	0.58341	0.314716

## Sheet: Fig. 3D(3)
The data set used in Fig. 3D (200 μmol m–2 s–1)
	Speed (pixel/min)
	wt										cdka-dko
	Chloroplast-1	Chloroplast-2	Chloroplast-3	Chloroplast-4	Chloroplast-5	Chloroplast-6	Chloroplast-7	Chloroplast-8	Chloroplast-9	Chloroplast-10	Chloroplast-1	Chloroplast-2	Chloroplast-3	Chloroplast-4	Chloroplast-5	Chloroplast-6	Chloroplast-7	Chloroplast-8	Chloroplast-9	Chloroplast-10	Chloroplast-11	Chloroplast-12	Chloroplast-13	Chloroplast-14	Chloroplast-15	Chloroplast-16	Chloroplast-17	Chloroplast-18	Chloroplast-19	Chloroplast-20
Duration (min)	Total distance
2	0	0	0	0	0	0	0	0	0	0	0	0	0	0	0	0	0	0	0	0	0	0	0	0	0	0	0	0	0	0
4	0.726722	1.69222	0.893326	0.685159	11.2103	0.685159	1.08333	1.26338	1.26338	1.08334	2.38333	1.53206	1.74682	2.52675	0.919239	14.7206	0.893346	0.968956	1.86384	0.65	0.433337	14.1482	8.04006	10.1556	1.08333	1.86382	1.08334	1.85119	0.484473	18.574
6	1.1718	0.65	2.34361	0.65	11.0987	2.68002	1.08333	1.10479	1.31793	2.8907	4.33874	2.68002	0.685159	2.33358	2.05548	14.5619	1.51667	1.45344	4.08806	0.781205	0.484479	12.7171	6.25338	10.2934	2.30319	3.83322	1.86384	1.74682	2.6	20.7605
8	4.65329	0.612816	3.78391	3.03334	10.1302	2.42241	1.08333	1.31793	1.37032	5.69961	3.46666	4.35494	2.8498	1.74683	3.47342	14.8807	3.27876	2.53601	4.55516	0.484473	1.10478	12.2718	7.52118	10.7769	4.91218	4.30071	3.38444	2.47037	1.08333	20.2881
10	5.21015	0.78121	5.00213	1.53206	9.43931	3.49364	0.484483	2.81667	1.10479	7.17948	3.25	5.89396	2.53602	2.68002	3.04106	17.1222	1.26338	3.30016	6.97721	2.53601	0.612816	10.4023	9.65322	11.1178	4.91218	3.83322	5.35127	1.85119	3.25	21.3809
12	5.53455	2.81667	7.2316	2.39316	8.47496	3.30017	1.31793	2.47038	0.866674	7.6327	3.01782	6.46378	4.12236	1.08334	2.05548	19.1109	3.68334	3.87584	8.36063	4.79612	1.31793	11.3538	10.9711	11.2416	5.05813	5.20901	5.24495	1.38734	4.16767	23.5001
14	3.91352	5.02556	13.0648	5.20451	7.87487	3.90602	1.16678	2.42241	1.57737	8.88598	2.52674	8.58503	0.866663	1.56241	3.68333	16.4724	2.94698	5.81378	10.2728	6.72015	1.16678	11.4033	11.8277	12.7907	7.3539	3.25	4.86898	1.5624	4.86898	19.8069
16	6.2515	5.886	17.55	7.15328	8.22192	7.73352	1.16679	0.65	1.99757	9.32675	2.61799	10.436	0.65	3.22099	1.73333	18.7489	6.13209	9.68962	11.5343	9.18217	0.968965	14.1299	13.3299	13.6637	6.28334	4.33332	4.75681	3.4258	7.6848	18.6409
18	8.775	10.868	20.0085	11.103	9.97609	8.94915	3.27876	3.30727	1.10479	10.1926	4.38716	9.62155	1.08334	2.60901	1.10478	20.0285	8.36344	11.5506	12.4031	9.61668	1.38734	15.7453	14.2836	13.47	9.37693	3.97746	8.23619	5.85401	8.41381	14.6134
20	10.4456	11.3	21.3436	10.6365	9.92418	11.3186	5.00214	2.74064	1.37032	12.3576	1.65008	7.44589	1.53206	1.78669	4.38181	22.5801	9.79803	13.8836	11.0479	10.9839	4.35494	14.6085	15.3528	16.1863	8.47495	5.46842	10.7572	8.60142	9.62401	14.1083
22	11.7406	13.2184	23.0686	12.1411	9.30407	8.73411	5.6375	2.82499	6.16644	12.3519	3.22098	8.58503	1.31793	1.1048	5.45551	22.6756	9.35689	14.8302	14.1498	13.0018	4.76667	16.0538	18.3042	17.3834	9.80999	8.29298	9.23824	8.43888	10.8182	14.0833
24	16.3019	14.3262	24.4296	11.4854	9.97609	8.90708	7.848	2.82498	7.09729	11.0839	1.26338	10.4809	2.05548	5.421	5.52392	23.3649	10.3207	15.708	14.8302	14.2028	5.27173	16.3134	18.7138	18.0394	11.7879	10.5657	12.0907	12.6226	13.0953	13.9376
26	21.2148	16.6848	27.6604	13.0018	10.7419	9.30658	10.2041	1.69222	7.41748	10.409	2.26207	8.4138	0.216663	3.4258	6.20438	23.7445	13.2291	15.8181	15.3344	16.586	4.94077	19.8874	17.6154	19.4337	14.0833	10.107	12.4428	11.954	13.4001	11.5567
28	24.0698	20.4081	29.5811	11.4833	11.954	9.73073	13.0072	1.8512	7.23161	9.75241	1.99757	11.8989	0.484483	1.38735	5.73655	22.6839	13.9746	18.3503	17.5554	17.6247	6.04341	21.2035	18.0887	20.9731	14.9939	11.4403	14.9249	13.4961	14.6198	7.90759
30	26.7212	21.4675	33.8839	14.1249	12.7392	9.86726	14.3016	1.08334	5.886	10.1856	3.52709	10.1163	1.3	3.632	9.94309	23.1874	13.6792	18.8338	17.7535	18.9506	7.52118	21.9679	18.9741	20.5194	15.9055	8.77432	16.2962	12.2909	13.2326	7.20233
32	28.6166	22.9677	34.1159	14.2177	12.2718	10.8679	13.4333	4.25682	8.04006	10.2041	6.72017	11.2207	1.45344	5.27173	10.0814	24.2434	11.8535	19.3853	16.7675	19.3998	10.3298	22.4174	21.0446	21.3271	16.4795	8.22192	16.5534	15.1744	15.23	6.51443
34	30.5932	24.9167	34.9506	13.0289	12.8273	11.9658	14.5312	8.90709	6.9873	12.1411	8.88598	11.8237	1.8512	5.57049	9.35438	24.9091	13.4613	17.6673	16.1863	18.3093	8.15599	21.9989	21.1069	21.658	18.0355	7.20232	13.6069	14.5554	15.87	9.65323
36	33.1564	24.7038	36.6481	14.7333	13.3492	13.4961	15.606	11.0521	7.20235	11.702	10.8679	9.98784	2.13392	8.15888	9.61667	27.257	14.4843	17.5018	15.615	19.6032	10.1441	21.8576	22.117	22.8848	21.0568	5.85	16.5987	17.0397	16.4795	11.9226
38	32.8266	24.2705	35.792	15.3971	13.7032	14.7397	14.95	12.1507	8.04006	13.4351	11.9874	12.6207	4.35495	8.90709	7.94903	27.4244	14.9939	17.8668	16.9638	18.8338	9.81717	21.8619	22.9677	23.3649	21.4686	6.28333	17.129	17.9572	14.0983	10.51
40	32.175	25.5676	35.3406	14.5167	13.7613	15.1682	14.359	13.2184	8.36345	13.8937	12.8292	13.0361	6.93672	12.1507	8.08953	27.1699	16.25	18.4358	14.6342	21.0836	11.033	20.2383	24.2754	22.4937	18.6144	6.44195	16.5136	19.3429	13.5135	11.467
Speed (pixel/min)																															P-value	Mean (wt)	Mean (cdka-dko)	SD (wt)	SD (cdka-dko)
16-20 min	1.04853	1.35349	0.948396	0.870815	0.425565	0.896278	0.958838	0.522661	0.156812	0.757714	0.241977	0.747539	0.220515	0.358576	0.66212	0.95782	0.916485	1.04849	0.12161	0.450445	0.846493	0.119656	0.505736	0.630644	0.547905	0.283773	1.50011	1.29391	0.484801	1.13314	0.328079	0.793909	0.653587	0.343491	0.395533

## Sheet: Fig. 3F
The data set used in Fig. 3F
		GFP intensity ratio (front/rear)
		0min.	7min.	14min.
	wt	0.945129	1.23553	1.17504
		1.06444	1.20263	1.20614
		1.01338	1.20911	1.2094
		0.970361	1.18391	1.26451
		1.06084	1.15343	1.27121
		1.09009	1.20419	0.919997
		0.99003	1.04947	1.23896
		0.904061	1.01278	1.14105
		1.0002	1.16277	1.14357
		1.02311	1.31892	0.83556
		0.985014	1.23022	1.15538
		1.09128	1.18965	1.18982
		1.00278	1.44018	1.16154
	cdka-dko#3-170	1.06516	1.0811	0.946815
		0.985902	1.07795	1.05393
		1.0175	1.02136	1.04733
		0.951636	1.06999	1.04085
		0.995477	1.03953	1.01572
		0.974114	1.13052	1.05021
		1.08081	1.09592	0.989286
		1.02821	1.12672	1.12123
		0.942904	1.09254	1.11422
	cdka-dko#3-3	1.03819	1.0179	0.84599
		1.01731	0.980944	0.980277
		0.985329	0.976277	1.042
		1.09761	1.12823	1.03113
		1.04769	1.11775	1.10778
		1.08615	1.16845	1.12998
		1.07982	1.10698	1.07787
Mean	wt	1.01082	1.19945	1.14709
	cdka-dko#3-170	1.00463	1.08173	1.04218
	cdka-dko#3-3	1.0503	1.07093	1.03072
SD	wt	0.0532895	0.102184	0.122963
	cdka-dko#3-170	0.044936	0.0338298	0.0519196
	cdka-dko#3-3	0.0375283	0.071868	0.0884895
