# Supplementary material for: A PSTAIRE-type cyclin-dependent kinase controls light responses in land plants
Source: Sci Adv. 2022 Jan 28;8(4):eabk2116. doi: 10.1126/sciadv.abk2116 (PMC8797184; doi:10.1126/sciadv.abk2116)
Supplement: Supplementary file 3 — Data files S1 to S7 [file sciadv.abk2116_data_files_s1_to_s7.zip › sciadv.abk2116_data_file_s3.xlsx]

## Sheet: Fig. 4C,D
The data set used in Fig. 4C															The data set used in Fig. 4D
	Δ% Transmittance																Transmittance changes (Δ%/ min)													P-value	Mean		SD
Time (min)	DEX-1	DEX-2	DEX-3	DEX-4	DEX-5	DEX-6	DMSO-1	DMSO-2	DMSO-3	DMSO-4	DMSO-5	DMSO-6	DMSO-7		Starting time	Ending time	DEX-1	DEX-2	DEX-3	DEX-4	DEX-5	DEX-6	DMSO-1	DMSO-2	DMSO-3	DMSO-4	DMSO-5	DMSO-6	DMSO-7		DEX	DMSO	DEX	DMSO
0	0	0	0	0	0	0	0	0	0	0	0	0	0		Accumulation (3 μmol m–2 s–1)
2	-0.0240774	0.0317393	-0.191183	0.167556	0.104184	0.026755	0.135853	0.0913141	0.00617086	0.0549717	0.100447	0.102066	0.00248981		40	50	-0.0144465	-0.0190613	-0.0156145	-0.0185444	-0.0117886	-0.00165629	-0.0169889	-0.0223014	-0.0197453	-0.0211345	-0.0228517	-0.0267771	-0.0291867	0.0158401	-0.0135186	-0.0227122	0.00640221	0.0041368
4	-0.0074161	0.0211498	-0.117907	0.248501	0.0828969	0.0468537	0.113744	0.0547127	0.0123446	-0.0422878	0.0668877	0.0308472	-0.0670085		Avoidance (50 μmol m–2 s–1)
6	-0.00185467	0.0185039	-0.156902	0.206215	0.107464	0.043502	0.117427	0.0486223	-0.0184955	0.0124691	0.0367501	0.0493896	-0.0991236		140	150	0.0261746	0.00550603	0.00315605	-0.00793221	0.000766189	0.00633169	0.0231038	0.0313641	0.00789205	0.00431905	0.0126833	0.0149275	0.00655134	0.169412	0.00566705	0.0144059	0.0112809	0.00976679
8	0.0353199	0.0529476	-0.0741424	0.308607	0.0812621	0.0502062	0.12111	0.0334086	-0.0308117	0	0.060185	0.0493896	-0.086783
10	0.0353199	0.0529476	-0.127096	0.259091	0.117315	0.0301029	0.0769636	0.066902	-0.00925096	0.00747975	0.0668877	0.0617655	-0.0719556
12	0.0334571	0.0715369	-0.133982	0.32633	0.120601	-0.0233703	0.0329388	0.362837	-0.150302	0.0399518	0.150932	0.0927551	0.117643
14	0.212352	0.0981451	-0.0487175	0.209735	0.0878036	0.0569134	0.0476002	0.0516672	-0.0646227	0.0524669	0.0534855	0.095858	-0.0645342
16	0.248603	0.181021	-0.0092977	0.206215	0.0976271	0.103951	0.0990216	0.0913141	-0.0308117	0.0624894	0.0769474	0.145601	-0.0223825
18	0.350566	0.178338	0.0116342	0.241446	0.146949	0.124156	0.113744	0.128017	-0.033889	0.0524669	0.060185	0.154949	-0.029833
20	0.333164	0.207882	0.0186211	0.237919	0.1519	0.110683	0.0769636	0.118832	0.0247005	0.0750305	0.100447	0.183029	-0.00248923
22	0.335096	0.229415	0.0419458	0.280293	0.161812	0.117418	0.12848	0.140273	0.0216104	0.0624894	0.14419	0.233095	-0.0149268
24	0.368005	0.264491	0.112243	0.227344	0.11403	0.154517	0.0953432	0.112712	0.0370678	0.100156	0.161049	0.189278	0.0224289
26	0.250515	0.14887	-0.0278674	0.0975157	0.0453915	0.0703373	-0.0219213	0.0638536	-0.0738291	0.0675041	0.0735934	0.136261	-0.029833
28	0.340894	0.111472	0.228111	0.164046	-0.0161405	0.0535594	0.0329388	0.0547127	-0.0492647	0.0324496	0.0568349	0.0927551	-0.00497789
30	0.240958	0.074195	0.0583051	0.132495	0	0.0837734	0.0182909	0.0334086	-0.0860943	0.057477	0.060185	0.164303	-0.0347972
32	0.260084	0.0423385	0.154655	0.188631	-0.104252	-0.00668106	0.010972	0.0334086	-0.10141	-0.0224083	0.0501369	0.108277	-0.10159
34	0.206643	-0.0579614	0.0559664	0.14651	-0.139185	0.0133714	0.010972	-0.00303295	-0.0952858	-0.00498363	0.00667491	0.0493896	-0.182664
36	0.197136	-0.0658425	0.0512907	0.143005	-0.241369	-0.0166969	-0.00365566	-0.045421	-0.165544	-0.0571734	-0.049964	-0.036923	-0.253404
38	0.151655	-0.144355	-0.055658	-0.0104109	-0.241369	-0.0533625	-0.0693138	-0.0876727	-0.24149	-0.128831	-0.113004	-0.119628	-0.306754
40	0.164894	-0.188605	-0.0487175	-0.0692701	-0.309677	-0.116476	-0.0947741	-0.147796	-0.304948	-0.168162	-0.198825	-0.18056	-0.359835
42	0.0726661	-0.266272	-0.0417723	-0.1863	-0.323564	-0.11979	-0.174526	-0.192708	-0.371099	-0.202458	-0.244823	-0.292547	-0.453275
44	0.100789	-0.304905	-0.0718337	-0.16228	-0.358922	-0.172712	-0.22867	-0.273159	-0.401057	-0.246391	-0.326596	-0.349684	-0.526951
46	0.011137	-0.333151	-0.127096	-0.148537	-0.372707	-0.11979	-0.232273	-0.285035	-0.410031	-0.280436	-0.362427	-0.373667	-0.57892
48	0.0353199	-0.363884	-0.177485	-0.278585	-0.451797	-0.136349	-0.271852	-0.347205	-0.445865	-0.31679	-0.368932	-0.427468	-0.621244
50	0.0204295	-0.379218	-0.204863	-0.254714	-0.427563	-0.133038	-0.264663	-0.370811	-0.502401	-0.379508	-0.427342	-0.448331	-0.651703
52	-0.0536123	-0.425094	-0.113309	-0.336396	-0.459352	-0.162804	-0.286219	-0.403197	-0.508337	-0.405929	-0.437053	-0.478076	-0.66573
54	-0.0867093	-0.442884	-0.191183	-0.271768	-0.484974	-0.179313	-0.32208	-0.435501	-0.555733	-0.389123	-0.48551	-0.504788	-0.72629
56	-0.0443943	-0.43018	-0.0833718	-0.346575	-0.507499	-0.195804	-0.343556	-0.473573	-0.54094	-0.441851	-0.530586	-0.540318	-0.716997
58	-0.116014	-0.435263	-0.225347	-0.400742	-0.529946	-0.245162	-0.386421	-0.453087	-0.602954	-0.453797	-0.537014	-0.590485	-0.761064
60	-0.0977112	-0.503659	-0.234437	-0.431123	-0.53144	-0.274695	-0.414931	-0.502782	-0.641193	-0.482412	-0.581924	-0.619903	-0.793412
62	-0.117842	-0.503659	-0.286544	-0.363523	-0.526958	-0.281249	-0.389987	-0.520275	-0.691026	-0.472883	-0.623497	-0.634587	-0.802635
64	-0.123323	-0.521322	-0.297835	-0.488339	-0.555292	-0.287801	-0.439835	-0.552283	-0.6998	-0.51807	-0.680854	-0.663903	-0.809547
66	-0.125149	-0.513756	-0.286544	-0.461442	-0.525463	-0.264857	-0.439835	-0.560999	-0.679318	-0.553606	-0.64583	-0.666831	-0.816454
68	-0.190616	-0.541474	-0.202584	-0.488339	-0.510496	-0.287801	-0.485978	-0.581311	-0.711489	-0.548875	-0.703095	-0.707752	-0.821056
70	-0.266311	-0.5641	-0.354096	-0.461442	-0.57164	-0.369442	-0.514306	-0.644938	-0.746491	-0.581945	-0.71896	-0.748541	-0.862378
72	-0.208705	-0.574141	-0.288803	-0.548677	-0.589427	-0.372697	-0.493065	-0.670874	-0.769772	-0.61961	-0.760123	-0.763077	-0.892116
74	-0.185181	-0.541474	-0.418954	-0.444606	-0.58054	-0.323781	-0.489522	-0.613165	-0.763956	-0.584303	-0.753799	-0.748541	-0.830253
76	-0.205091	-0.569121	-0.342869	-0.45471	-0.601257	-0.327047	-0.52845	-0.688135	-0.787205	-0.640736	-0.772764	-0.774693	-0.885262
78	-0.22495	-0.551535	-0.38546	-0.414252	-0.558268	-0.353151	-0.563753	-0.667995	-0.795912	-0.652453	-0.798011	-0.768886	-0.889832
80	-0.251949	-0.586679	-0.36755	-0.53529	-0.605688	-0.372697	-0.556699	-0.722586	-0.836467	-0.647768	-0.807467	-0.792098	-0.910372
82	-0.251949	-0.586679	-0.394403	-0.538638	-0.589427	-0.369442	-0.531984	-0.656472	-0.827788	-0.675848	-0.820064	-0.774693	-0.90353
84	-0.161587	-0.579158	-0.311367	-0.555365	-0.632209	-0.401966	-0.514306	-0.705372	-0.850919	-0.68052	-0.860925	-0.81816	-0.924042
86	-0.248355	-0.614212	-0.40557	-0.528592	-0.641025	-0.421445	-0.560226	-0.702501	-0.816206	-0.696857	-0.864063	-0.800791	-0.914931
88	-0.190616	-0.601706	-0.38546	-0.701741	-0.649829	-0.414955	-0.581374	-0.756941	-0.862469	-0.717823	-0.857786	-0.867241	-0.921765
90	-0.251949	-0.624207	-0.46565	-0.628739	-0.629268	-0.424689	-0.588417	-0.731183	-0.86824	-0.736422	-0.851506	-0.809479	-0.937693
92	-0.268104	-0.626704	-0.38546	-0.605433	-0.636619	-0.431175	-0.609526	-0.722586	-0.899933	-0.743388	-0.882876	-0.852826	-0.949055
94	-0.27169	-0.609211	-0.418954	-0.608765	-0.605688	-0.444137	-0.588417	-0.751222	-0.876892	-0.754988	-0.886009	-0.841281	-0.976269
96	-0.277065	-0.611712	-0.407802	-0.618755	-0.65862	-0.431175	-0.64815	-0.754082	-0.871125	-0.75035	-0.886009	-0.832616	-0.980798
98	-0.269897	-0.626704	-0.432319	-0.608765	-0.655691	-0.463558	-0.651657	-0.776938	-0.914312	-0.794326	-0.886009	-0.85571	-0.953596
100	-0.319932	-0.666582	-0.494445	-0.655328	-0.682005	-0.492639	-0.658667	-0.791202	-0.911438	-0.805867	-0.929796	-0.893148	-0.967206
102	-0.303885	-0.601706	-0.436769	-0.565393	-0.684922	-0.447376	-0.613041	-0.799752	-0.937285	-0.794326	-0.911048	-0.896023	-0.960403
104	-0.309238	-0.624207	-0.485594	-0.632065	-0.674707	-0.466792	-0.637626	-0.805449	-0.911438	-0.805867	-0.898534	-0.884518	-0.971739
106	-0.307454	-0.624207	-0.514329	-0.668604	-0.651295	-0.450614	-0.662171	-0.774083	-0.891297	-0.801252	-0.895404	-0.875883	-0.951326
108	-0.343053	-0.634193	-0.503287	-0.635391	-0.690753	-0.473258	-0.676179	-0.828211	-0.937285	-0.81509	-0.951637	-0.884518	-0.958135
110	-0.335947	-0.616712	-0.582504	-0.608765	-0.683464	-0.460323	-0.672678	-0.794053	-0.937285	-0.84041	-0.920425	-0.884518	-0.937693
112	-0.610034	-0.738488	-0.46565	-0.45471	-0.735754	-0.470025	-0.784305	-0.932941	-0.934415	-0.83121	-0.95787	-1.05598	-0.992109
114	-0.436604	-0.66907	-0.496656	-0.565393	-0.668862	-0.48941	-0.690174	-0.856604	-0.954486	-0.888569	-0.954754	-0.947663	-0.914931
116	-0.466369	-0.7187	-0.586886	-0.565393	-0.674707	-0.486181	-0.752993	-0.89059	-0.934415	-0.874833	-0.967216	-0.973403	-0.992109
118	-0.413763	-0.676529	-0.641488	-0.545331	-0.657156	-0.479721	-0.665674	-0.85944	-0.922932	-0.879414	-0.942281	-0.93334	-0.969473
120	-0.436604	-0.66907	-0.523153	-0.568734	-0.684922	-0.466792	-0.721616	-0.870777	-0.931545	-0.883993	-0.960986	-0.941936	-0.980798
122	-0.490795	-0.681499	-0.63931	-0.518539	-0.665937	-0.486181	-0.742541	-0.870777	-0.948755	-0.897716	-0.95787	-0.939071	-0.989848
124	-0.476847	-0.679014	-0.525358	-0.548677	-0.679087	-0.457087	-0.732082	-0.913195	-0.968802	-0.842708	-0.960986	-0.956249	-1.00341
126	-0.971289	-0.81973	-0.540777	-0.336396	-0.641025	-0.473258	-0.853655	-1.03119	-0.908562	-0.854193	-0.995212	-1.02472	-1.05072
128	-0.59287	-0.698876	-0.523153	-0.45471	-0.626325	-0.401966	-0.704156	-0.850931	-0.819103	-0.805867	-0.876608	-0.896023	-0.864669
130	-0.506455	-0.636688	-0.516536	-0.349966	-0.550827	-0.343368	-0.609526	-0.734048	-0.691026	-0.743388	-0.788549	-0.812373	-0.733255
132	-0.508193	-0.624207	-0.340622	-0.326211	-0.511995	-0.248446	-0.588417	-0.650706	-0.597061	-0.659477	-0.684033	-0.716504	-0.611854
134	-0.534216	-0.621709	-0.38546	-0.141661	-0.46539	-0.195804	-0.542581	-0.555189	-0.499431	-0.567785	-0.556279	-0.60226	-0.507989
136	-0.516878	-0.556563	-0.218523	-0.206857	-0.450285	-0.129727	-0.496607	-0.47942	-0.380094	-0.489554	-0.498404	-0.522565	-0.412648
138	-0.462873	-0.574141	-0.340622	-0.193155	-0.418452	-0.096575	-0.443389	-0.353111	-0.335058	-0.470499	-0.437053	-0.472132	-0.359835
140	-0.756023	-0.629201	-0.32488	-0.0588999	-0.366584	-0.069998	-0.556699	-0.47942	-0.253601	-0.425103	-0.43058	-0.489955	-0.306754
142	-0.48208	-0.574141	-0.268451	-0.148537	-0.406284	-0.0100204	-0.382853	-0.267217	-0.23846	-0.393928	-0.362427	-0.415532	-0.270408
144	-0.492536	-0.559076	-0.245788	-0.107233	-0.416932	-0.0367078	-0.389987	-0.282067	-0.229368	-0.429891	-0.336377	-0.418517	-0.270408
146	-0.513405	-0.569121	-0.29332	-0.172579	-0.407806	-0.00668106	-0.357858	-0.225545	-0.192935	-0.396329	-0.326596	-0.38265	-0.263124
148	-0.494278	-0.551535	-0.223073	-0.138222	-0.406284	-0.00334092	-0.357858	-0.216597	-0.122822	-0.389123	-0.290674	-0.373667	-0.258265
150	-0.494278	-0.574141	-0.29332	-0.138222	-0.358922	-0.00668106	-0.325661	-0.16578	-0.17468	-0.381912	-0.303747	-0.340679	-0.241241
152	-0.427827	-0.54399	-0.218523	-0.203433	-0.394094	0.0602682	-0.268258	-0.114763	-0.0830291	-0.362659	-0.271042	-0.334672	-0.199782
154	-0.157951	-0.43018	-0.0255481	-0.292208	-0.453309	0.0468537	-0.188983	-0.0363494	-0.104471	-0.338542	-0.251382	-0.247262	-0.140976
156	-0.443618	-0.54399	-0.166055	-0.254714	-0.413891	0.0535594	-0.257471	-0.0756147	-0.0369655	-0.31679	-0.248103	-0.328663	-0.182664
158	-0.35902	-0.513756	-0.254859	-0.1863	-0.401715	0.0669801	-0.235876	-0.0786303	-0.0308117	-0.297417	-0.202115	-0.286518	-0.165518
160	-0.39791	-0.531403	-0.117907	-0.1451	-0.372707	0.043502	-0.221462	-0.0363494	-0.0308117	-0.294992	-0.185655	-0.277469	-0.182664
162	-0.417281	-0.54399	-0.315873	-0.15541	-0.372707	0.043502	-0.21425	-0.00606521	-0.024655	-0.27072	-0.182361	-0.280486	-0.182664
164	-0.37849	-0.54399	-0.232165	-0.182871	-0.409328	0.0669801	-0.268258	-0.021216	-0.00616802	-0.290142	-0.185655	-0.292547	-0.163066
166	-0.332391	-0.501134	-0.159191	-0.158846	-0.346645	0.0669801	-0.196206	0.0425348	0.0277913	-0.260995	-0.14277	-0.220015	-0.121301
168	-0.462873	-0.54399	-0.0255481	-0.172579	-0.42149	0.097222	-0.232273	-0.0151578	0.0618367	-0.212237	-0.132855	-0.265395	-0.143432
170	-0.287804	-0.501134	-0.156902	-0.179441	-0.355855	0.097222	-0.152815	0.066902	0.0804433	-0.263427	-0.132855	-0.153175	-0.131143
172	-0.325274	-0.511233	-0.143156	-0.151974	-0.378825	0.0904962	-0.167292	0.0516672	0.0959684	-0.236644	-0.132855	-0.192713	-0.138518
174	-0.367876	-0.501134	-0.184337	-0.172579	-0.340498	0.100586	-0.123821	0.0974242	0.092862	-0.209793	-0.106382	-0.171438	-0.126223
176	-0.335947	-0.523843	-0.147741	-0.223967	-0.300403	0.107317	-0.188983	0.0821543	0.117734	-0.197566	-0.109693	-0.156221	-0.131143
178	-0.323494	-0.475846	-0.207141	-0.138222	-0.312765	0.100586	-0.149194	0.0943688	0.117734	-0.202458	-0.0864947	-0.144034	-0.113914
180	-0.314587	-0.506184	-0.147741	-0.182871	-0.346645	0.11405	-0.149194	0.0913141	0.145769	-0.177973	-0.0931268	-0.153175	-0.123762
182	-0.13245	-0.432722	0.0069789	-0.427751	-0.423009	0.110683	-0.112935	0.140273	0.108401	-0.204904	-0.0699013	-0.131837	-0.140976
184	-0.330612	-0.478377	-0.117907	-0.1863	-0.413891	0.117418	-0.181756	0.106595	0.123959	-0.175521	-0.109693	-0.18056	-0.128683
186	-0.337724	-0.470781	-0.218523	-0.234223	-0.374237	0.0938587	-0.160055	0.134144	0.139534	-0.195119	-0.116315	-0.147082	-0.153254
188	-0.328833	-0.445423	-0.0925928	-0.258126	-0.383409	0.127527	-0.127449	0.152542	0.176988	-0.165709	-0.0931268	-0.131837	-0.13606
190	-0.344829	-0.468248	-0.182053	-0.148537	-0.358922	0.130898	-0.1347	0.149473	0.176988	-0.123905	-0.076541	-0.128785	-0.118839
192	-0.319932	-0.440344	-0.0995029	-0.131341	-0.331266	0.14439	-0.149194	0.167892	0.205146	-0.155887	-0.076541	-0.131837	-0.140976
194	-0.371415	-0.460645	-0.140864	-0.0899891	-0.361988	0.107317	-0.156436	0.15868	0.16137	-0.187774	-0.0898111	-0.125734	-0.145888
196	-0.1743	-0.356208	0	-0.281991	-0.444234	0.147765	-0.0583897	0.189414	0.176988	-0.114045	-0.0732215	-0.0829335	-0.0843132
198	-0.383791	-0.458109	-0.0902884	-0.138222	-0.375767	0.117418	-0.0947741	0.180186	0.155127	-0.116511	-0.0599361	-0.119628	-0.126223
200	-0.383791	-0.455573	-0.168342	-0.196582	-0.404762	0.117418	-0.149194	0.143339	0.186368	-0.136217	-0.0732215	-0.113519	-0.167969
202	-0.334169	-0.447961	-0.266187	-0.158846	-0.366584	0.141015	-0.109304	0.16175	0.180114	-0.143598	-0.0831776	-0.119628	-0.150799
204	-0.355475	-0.442884	-0.136277	-0.0588999	-0.377296	0.124156	-0.109304	0.192491	0.202015	-0.133756	-0.076541	-0.128785	-0.160614
206	-0.371415	-0.432722	-0.177485	-0.0865379	-0.354321	0.117418	-0.0984079	0.15561	0.202015	-0.136217	-0.0831776	-0.113519	-0.17287
208	-0.399673	-0.440344	-0.156902	-0.0692701	-0.403239	0.0904962	-0.116565	0.149473	0.167615	-0.160799	-0.109693	-0.137937	-0.177768
210	-0.678296	-0.503659	-0.248057	0.114995	-0.378825	0.103951	-0.253874	0.039492	0.16137	-0.158343	-0.132855	-0.238186	-0.182664
212	-0.355475	-0.389429	-0.131687	-0.0554416	-0.389517	0.0904962	-0.163674	0.152542	0.127072	-0.202458	-0.152678	-0.192713	-0.199782
214	-0.334169	-0.353649	-0.229893	-0.0242808	-0.337422	0.0468537	-0.18537	0.121893	0.0773404	-0.207349	-0.218557	-0.174479	-0.236372
216	-0.343053	-0.325455	-0.234437	-0.0623575	-0.331266	0.0401511	-0.221462	0.0791024	0.0711368	-0.212237	-0.218557	-0.20182	-0.255835
218	-0.293168	-0.294616	-0.254859	-0.0899891	-0.329727	0.0669801	-0.257471	0.0547127	0.00925736	-0.229328	-0.221843	-0.207888	-0.24854

## Sheet: Fig. 4E,F
The data set used in Fig. 4E																		The data set used in Fig. 4F
	Δ% Transmittance																			Transmittance changes (Δ%/ min)																P-value	Mean		SD
Time(min)	DMSO-1	DMSO-2	DMSO-3	DMSO-4	DMSO-5	DMSO-6	DMSO-7	DMSO-8	AZD5438-1	AZD5438-2	AZD5438-3	AZD5438-4	AZD5438-5	AZD5438-6	AZD5438-7	AZD5438-8		Starting time	Ending time	DMSO-1	DMSO-2	DMSO-3	DMSO-4	DMSO-5	DMSO-6	DMSO-7	DMSO-8	AZD5438-1	AZD5438-2	AZD5438-3	AZD5438-4	AZD5438-5	AZD5438-6	AZD5438-7	AZD5438-8		DMSO	AZD5438	DMSO	AZD5438
0	0	0	0	0	0	0	0	0	0	0	0	0	0	0	0	0		Accumulation (3 μmol m–2 s–1)
2	0.0154848	0.0212894	0.0642904	0.0341317	-0.0660144	0.0480777	-0.0566677	0.0147421	-0.0180732	-0.0018003	0.0302861	0.0107665	0.0113091	0.0849964	0.0441629	-0.0264337		40	50	-0.0303885	-0.0203338	-0.0326408	-0.0305538	-0.0291215	-0.048239	-0.0213777	-0.0267554	-0.0292484	-0.0190846	-0.0245463	-0.0200001	-0.00510073	-0.00714277	-0.0151782	-0.00285955	0.00660779	-0.0299263	-0.0153951	0.00861168	0.0095748
4	0.079662	-0.0151857	0.0417551	0.112026	-0.0270463	0.0997618	-0.147726	0.0187691	0.0870417	0.0818778	-0.0172626	0.07016	0.0326828	-0.0886701	0.00882037	0.0361541		Avoidance (50 μmol m–2 s–1)
6	0.00773884	0.0334702	0.0385387	0.06835	-0.0210409	0.0584003	-0.0723821	0.030867	-0.0469471	-0.0304927	0.0498074	0.0593388	0.0446531	0.0625568	0.0441629	0.0240888		140	150	0.0378496	0.0443162	0.042083	0.0623381	0.0483634	0.0629389	0.031976	0.0338207	0.0304083	0.0216297	0.0363002	0.0328493	0.0096607	0.012492	0.0311468	0.0309945	0.00295825	0.0454607	0.0256852	0.0118727	0.00993996
8	-0.0808289	0.0761915	0.0965468	0.055897	0.039166	0.0102893	-0.0171913	0.0254871	-0.0469471	-0.0233394	0.0302861	0.0728669	0.041774	0.116499	0.0176468	0.0120375
10	0.0154848	0.030424	0.0707357	0.0932906	-0.0180371	0.0480777	0.00795183	0.0362518	0.0362089	0.0343638	0.00864322	0.0728669	0.0668594	0.0356973	0.0500628	0.00722083
12	0.0952937	0.0456622	0.0707357	0.06835	-0.0450461	0.0584003	-0.0224706	0.0389461	0.018094	0.0489229	-0.00431863	0.0647482	0.0504234	0.0356973	0.00882037	-0.0192312
14	0.195625	-0.0485329	0.077184	0.133917	-0.086949	0.158553	-0.156751	0.0524363	0.0870417	0.0883174	-0.0151065	0.118979	0.0780511	-0.0886701	0	-0.0144267
16	0.0894284	-0.00911354	0.0675127	0.14331	-0.033049	0.0928603	-0.0487943	0.0564894	0.00723512	0.0099165	0.0584965	0.108113	0.0688015	0.0917384	0.0205904	0.00722083
18	0.249221	-0.0757541	0.0804093	0.180945	-0.116797	0.179358	-0.190147	0.0470365	0.123451	0.107699	-0.00863527	0.127135	0.0902833	-0.0710014	0.0264794	0.0337399
20	0.0465401	0.0152032	0.0836353	0.155843	0	0.106667	-0.0185116	0.064604	0.0289605	-0.00629744	0.1108	0.148913	0.0717181	0.0446422	0.0176468	-0.00481111
22	0.107036	-0.0878344	0.0900896	0.14331	-0.128717	0.103214	-0.0435392	0.0416417	0.0434607	0.0644509	-0.0559873	0.129855	0.10012	0.0401688	0.0235345	0.0361541
24	0.10312	-0.0757541	0.0675127	0.0621221	-0.116797	0.0894107	-0.0264269	0.0375988	0.0470879	0.0901592	-0.0710036	0.124416	0.104067	0.0760144	0.014704	-0.0360294
26	0.195625	-0.111962	0.04819	0.06835	-0.158469	0.130858	-0.147726	0.0335588	0.0325843	0.113254	-0.122305	0.0972567	0.0878312	-0.0732117	0.0176468	0.0144466
28	0.0660079	-0.0455048	0.0353231	-0.0587516	-0.086949	0.0894107	-0.137393	-0.00401409	0.0108539	0.0379985	-0.105236	0.116261	0.106044	0.0782591	0.0559654	-0.00481111
30	0.0465401	-0.0848154	-0.0320343	-0.123389	-0.20889	0.0515178	-0.256341	-0.0744744	-0.0649664	0.0307323	-0.192383	0.0945442	0.101106	0.0647984	0.0618708	0.0216775
32	0.0154848	-0.211017	-0.0958822	-0.199932	-0.247315	0.0102893	-0.383905	-0.149299	-0.0973487	0.0162401	-0.341363	0.110828	0.121423	0.098485	0.0736896	0.0144466
34	0.00386853	-0.371494	-0.241621	-0.342646	-0.379438	-0.0956917	-0.403644	-0.257792	-0.100943	-0.025129	-0.341363	0.0404257	0.0839137	0.00222723	0.0353181	0.0168564
36	-0.16088	-0.279613	-0.310779	-0.44193	-0.428997	-0.278507	-0.490366	-0.339056	-0.222644	-0.111815	-0.455108	0.0404257	0.095196	0.0827501	0.0323712	-0.0264337
38	-0.202503	-0.371494	-0.410748	-0.52856	-0.533305	-0.328887	-0.652574	-0.426578	-0.226209	-0.159616	-0.543037	0.0242386	0.105549	0.0178322	0.029425	-0.0144267
40	-0.342828	-0.480304	-0.516161	-0.667736	-0.639614	-0.492254	-0.731793	-0.490688	-0.438617	-0.271897	-0.589714	-0.00269008	0.0746386	0.0580751	-0.011751	-0.086262
42	-0.39091	-0.529988	-0.590075	-0.682454	-0.699549	-0.525368	-0.802949	-0.555245	-0.424547	-0.285276	-0.61195	-0.0188176	0.0824466	0.0468798	-0.0352206	-0.0192312
44	-0.407487	-0.5998	-0.645243	-0.717707	-0.753528	-0.64067	-0.856217	-0.593843	-0.480747	-0.32099	-0.690334	-0.0911162	0.0775632	0.0468798	-0.0352206	-0.0336313
46	-0.389066	-0.703796	-0.718446	-0.711838	-0.852345	-0.68326	-0.976457	-0.654774	-0.519265	-0.288613	-0.762067	-0.0241885	0.107527	-0.0930822	-0.0937058	-0.0480116
48	-0.594777	-0.674995	-0.782168	-0.880939	-0.843907	-0.849118	-0.903333	-0.697355	-0.672363	-0.429242	-0.791781	-0.133748	0.0494606	0.0356973	-0.0878694	-0.10057
50	-0.646712	-0.683642	-0.842569	-0.973274	-0.930828	-0.974644	-0.94557	-0.758242	-0.731101	-0.462743	-0.835176	-0.202691	0.0236313	-0.0133526	-0.163533	-0.114857
52	-0.700075	-0.766927	-0.899693	-1.00199	-0.936415	-0.997055	-0.992922	-0.798815	-0.724202	-0.480953	-0.841077	-0.21062	0.0374627	0.0133711	-0.134486	-0.121994
54	-0.701847	-0.795517	-0.96851	-1.05351	-1.00325	-1.03858	-1.02895	-0.843641	-0.748333	-0.510827	-0.884222	-0.221182	0.0264854	-0.0222441	-0.209871	-0.129126
56	-0.717781	-0.858184	-1.00129	-1.05351	-1.06144	-1.0577	-1.10446	-0.864195	-0.810204	-0.520987	-0.919361	-0.279104	0.0141461	-0.0222441	-0.186724	-0.148119
58	-0.760109	-0.920534	-1.08437	-1.09628	-1.10833	-1.1276	-1.1066	-0.912951	-0.83762	-0.555924	-0.965987	-0.300093	0.0212559	-0.00445293	-0.256039	-0.178909
60	-0.768898	-0.968498	-1.06957	-1.11903	-1.12484	-1.20344	-1.17349	-0.921969	-0.817063	-0.555152	-1.02776	-0.284355	0.019832	0.0401688	-0.18962	-0.176544
62	-0.877044	-0.957229	-1.09915	-1.18704	-1.16874	-1.30392	-1.12368	-0.976843	-0.953577	-0.620936	-1.00079	-0.334119	0.00753244	-0.0222441	-0.253158	-0.233158
64	-0.878776	-1.00224	-1.14044	-1.19833	-1.19884	-1.27573	-1.15765	-0.995737	-0.967159	-0.639063	-1.02968	-0.341957	-0.0103119	-0.0555145	-0.224317	-0.221389
66	-0.897798	-1.05548	-1.19333	-1.24061	-1.23975	-1.32892	-1.21129	-1.01897	-1.00445	-0.648089	-1.03544	-0.375858	-0.0307797	-0.0466536	-0.302036	-0.270728
68	-0.915049	-1.05548	-1.21091	-1.25185	-1.24247	-1.37257	-1.24151	-1.04978	-1.01798	-0.664572	-1.08716	-0.347179	-0.0372488	-0.0621548	-0.299167	-0.270728
70	-0.944284	-1.13073	-1.26643	-1.28273	-1.31033	-1.40676	-1.29108	-1.07385	-1.04502	-0.692847	-1.11195	-0.39147	-0.0335547	-0.0422201	-0.299167	-0.277757
72	-0.968275	-1.05548	-1.21384	-1.23498	-1.35355	-1.41607	-1.288	-1.10756	-1.08884	-0.702463	-1.15941	-0.414848	-0.0126482	0.0267607	-0.299167	-0.317496
74	-1.04487	-1.1057	-1.27517	-1.34147	-1.36434	-1.5273	-1.26843	-1.12594	-1.11238	-0.712051	-1.21223	-0.425223	0.000469965	-0.0510851	-0.379274	-0.315162
76	-1.08708	-1.16126	-1.30718	-1.39436	-1.39125	-1.54882	-1.28389	-1.14533	-1.13924	-0.753024	-1.1613	-0.451118	-0.0478314	-0.00222672	-0.376422	-0.384927
78	-1.08202	-1.2	-1.3478	-1.42211	-1.42882	-1.60401	-1.31362	-1.17426	-1.20618	-0.774036	-1.18775	-0.492426	-0.0588146	-0.0996966	-0.410604	-0.41501
80	-1.13741	-1.22208	-1.36228	-1.43319	-1.47161	-1.60401	-1.34011	-1.19451	-1.22286	-0.776924	-1.19341	-0.466626	-0.0647385	-0.077631	-0.444692	-0.435783
82	-1.12234	-1.24687	-1.41137	-1.43319	-1.49561	-1.65896	-1.35937	-1.21678	-1.21285	-0.78269	-1.21787	-0.458875	-0.0665577	-0.0377846	-0.467365	-0.426556
84	-1.14409	-1.26886	-1.4344	-1.45809	-1.53018	-1.64982	-1.38257	-1.22841	-1.24619	-0.793473	-1.27406	-0.487271	-0.0733647	-0.0952875	-0.473026	-0.442698
86	-1.09549	-1.38911	-1.50898	-1.43042	-1.58318	-1.63151	-1.47809	-1.24948	-1.12582	-0.765359	-1.34653	-0.474372	-0.0524151	-0.198365	-0.492822	-0.440393
88	-1.21226	-1.3182	-1.48035	-1.49395	-1.55936	-1.76214	-1.38961	-1.26416	-1.24952	-0.837652	-1.31502	-0.525877	-0.0833059	-0.1327	-0.535133	-0.47031
90	-1.20729	-1.34825	-1.49181	-1.50772	-1.59375	-1.75307	-1.36745	-1.2788	-1.31263	-0.853177	-1.30015	-0.520737	-0.0864585	-0.0754216	-0.552017	-0.509296
92	-1.21556	-1.3428	-1.52898	-1.50497	-1.64908	-1.8074	-1.38358	-1.30171	-1.34574	-0.877017	-1.32801	-0.572029	-0.0940936	-0.0952875	-0.56326	-0.532158
94	-1.25186	-1.40813	-1.5518	-1.5407	-1.68844	-1.80138	-1.43755	-1.30275	-1.34904	-0.879809	-1.36131	-0.548977	-0.103484	-0.108509	-0.596926	-0.58227
96	-1.25021	-1.4244	-1.56035	-1.51872	-1.66222	-1.81644	-1.44946	-1.32347	-1.33581	-0.863016	-1.37238	-0.579702	-0.107049	-0.139287	-0.650041	-0.557246
98	-1.26501	-1.37006	-1.53469	-1.48844	-1.71983	-1.83148	-1.45441	-1.32554	-1.32919	-0.874921	-1.35207	-0.600138	-0.104822	-0.0311275	-0.608128	-0.566353
100	-1.30269	-1.38639	-1.5518	-1.51872	-1.75374	-1.86151	-1.45045	-1.32657	-1.40843	-0.884689	-1.49678	-0.638356	-0.0882576	-0.0444371	-0.613724	-0.54357
102	-1.33854	-1.4704	-1.57742	-1.50772	-1.72506	-1.8825	-1.43557	-1.34204	-1.40843	-0.905517	-1.43483	-0.612892	-0.120361	-0.104104	-0.6305	-0.579998
104	-1.33204	-1.49468	-1.58026	-1.52422	-1.75635	-1.8795	-1.45737	-1.35335	-1.4183	-0.930321	-1.42018	-0.620537	-0.13402	-0.0886701	-0.672336	-0.629868
106	-1.34342	-1.52428	-1.62001	-1.54893	-1.80571	-1.88849	-1.47907	-1.36463	-1.49378	-0.929635	-1.48043	-0.699229	-0.12566	-0.0908764	-0.689031	-0.679486
108	-1.35964	-1.55113	-1.63417	-1.55715	-1.80312	-1.90644	-1.49184	-1.38201	-1.43146	-0.937174	-1.47497	-0.732062	-0.125219	-0.139287	-0.672336	-0.674985
110	-1.34991	-1.53234	-1.66244	-1.54344	-1.86518	-1.92735	-1.50458	-1.37487	-1.44789	-0.926201	-1.46587	-0.772337	-0.143655	-0.0930822	-0.716803	-0.686232
112	-1.39198	-1.55113	-1.68784	-1.54618	-1.88837	-1.93928	-1.53576	-1.39119	-1.46101	-0.924139	-1.57445	-0.784892	-0.11416	-0.033347	-0.67512	-0.697466
114	-1.3936	-1.5404	-1.68502	-1.55715	-1.86776	-1.95418	-1.50066	-1.39932	-1.4446	-0.931693	-1.52035	-0.739625	-0.145402	-0.115112	-0.702925	-0.715414
116	-1.44502	-1.58327	-1.69347	-1.57905	-1.86518	-1.99582	-1.52506	-1.4044	-1.53626	-0.956281	-1.54023	-0.804951	-0.150632	-0.084256	-0.719577	-0.744508
118	-1.44982	-1.57256	-1.69911	-1.58452	-1.91407	-2.01658	-1.52798	-1.42466	-1.54605	-0.969853	-1.54925	-0.794926	-0.162346	-0.106306	-0.725122	-0.784649
120	-1.44662	-1.59663	-1.69347	-1.58179	-1.90894	-2.01065	-1.53187	-1.41049	-1.51994	-0.963074	-1.56186	-0.827473	-0.161481	-0.115112	-0.736206	-0.782424
122	-1.34504	-1.4731	-1.64266	-1.51872	-1.83161	-1.89746	-1.50751	-1.36975	-1.4446	-0.926201	-1.46769	-0.767311	-0.154545	-0.108509	-0.683468	-0.733329
124	-1.11061	-1.35644	-1.54895	-1.37768	-1.70153	-1.74399	-1.38257	-1.24106	-1.35235	-0.821337	-1.30387	-0.681509	-0.138844	-0.1019	-0.532317	-0.641167
126	-0.928821	-0.993815	-1.39695	-1.18704	-1.4315	-1.50575	-1.21442	-1.01235	-1.19281	-0.703202	-1.10433	-0.531014	-0.099018	-0.0311275	-0.413448	-0.566353
128	-0.726618	-0.686523	-1.18453	-0.979023	-1.21249	-1.25691	-1.02895	-0.77567	-1.072	-0.548192	-0.845008	-0.412253	-0.0688293	-0.0377846	-0.284807	-0.490969
130	-0.480749	-0.497862	-1.01022	-0.717707	-0.989359	-0.987455	-0.903333	-0.532192	-0.827345	-0.397033	-0.646204	-0.289603	-0.0482902	-0.0400026	-0.149018	-0.391877
132	-0.211934	-0.297447	-0.824478	-0.465886	-0.762029	-0.709406	-0.720221	-0.335274	-0.675825	-0.258468	-0.53082	-0.205335	-0.0177787	0.031228	-0.0644969	-0.312829
134	-0.0731645	-0.127018	-0.651359	-0.242604	-0.593754	-0.498883	-0.605392	-0.175321	-0.547216	-0.149238	-0.376674	-0.0937853	0.00847595	0.0917384	0.0205904	-0.216678
136	0.105078	0.030424	-0.472856	-0.0278617	-0.417353	-0.288597	-0.491577	-0.0493138	-0.421028	-0.0447598	-0.328867	-0.00537955	0.0707454	0.134546	0.076646	-0.114857
138	0.17586	0.199014	-0.376466	0.0621221	-0.300329	-0.146702	-0.387611	0.057841	-0.36814	0.0189533	-0.169083	0.0647482	0.0480172	0.116499	0.174591	-0.0551943
140	0.251213	0.3292	-0.291952	0.187228	-0.259115	-0.0171331	-0.332989	0.139512	-0.322156	0.0846364	-0.120173	0.140741	0.0518685	0.130031	0.21338	-0.00481111
142	0.395808	0.388509	-0.203751	0.30715	-0.0719992	0.158553	-0.27655	0.200126	-0.226209	0.136481	-0.0387961	0.228193	0.0736647	0.150364	0.288301	0.0651674
144	0.462886	0.558495	-0.108616	0.50508	0.0120386	0.241946	-0.21315	0.297831	-0.154752	0.191832	0.0758988	0.277668	0.101106	0.177541	0.333462	0.12587
146	0.569624	0.577513	-0.0288342	0.572764	0.105715	0.420693	-0.172189	0.347278	-0.13325	0.247939	0.126109	0.308004	0.129903	0.22984	0.415144	0.182026
148	0.617245	0.577513	0.0128344	0.692816	0.190902	0.530373	-0.130926	0.402847	-0.0361257	0.282551	0.187595	0.368907	0.134406	0.179809	0.469882	0.297708
150	0.629709	0.772362	0.128878	0.810609	0.224519	0.612256	-0.0132287	0.477719	-0.0180732	0.300934	0.242829	0.469234	0.148475	0.254951	0.524847	0.305134
152	0.698571	0.862722	0.190511	0.919447	0.33205	0.680226	0.00264939	0.531542	0.0507159	0.342836	0.291699	0.519711	0.163651	0.259523	0.567756	0.394654
154	0.786974	0.862722	0.288379	1.02244	0.400086	0.831536	0.0585693	0.581407	0.0979558	0.3605	0.345294	0.61846	0.173316	0.280125	0.6509	0.442201
156	0.854905	0.914618	0.386925	1.14634	0.471584	0.940514	0.0907672	0.643547	0.225845	0.412938	0.327396	0.700886	0.192774	0.321457	0.706617	0.53539
158	0.893337	0.953666	0.453001	1.2713	0.556001	1.07228	0.13262	0.683812	0.284653	0.460984	0.360982	0.746599	0.210848	0.353723	0.753225	0.61663
160	0.923338	1.04192	0.569369	1.43501	0.5874	1.20515	0.221353	0.727339	0.339983	0.486219	0.338578	0.893437	0.23692	0.332969	0.790627	0.680516
162	0.974995	1.02226	0.589412	1.45216	0.612571	1.27572	0.261372	0.756015	0.362168	0.519753	0.320693	0.86162	0.212922	0.328363	0.834394	0.742194
164	0.970679	1.12742	0.659782	1.48654	0.678867	1.31299	0.336605	0.78178	0.358468	0.522814	0.363225	0.951493	0.207221	0.383778	0.884586	0.77316
166	1.01176	1.11094	0.706885	1.59706	0.723243	1.42155	0.346427	0.810694	0.399212	0.560743	0.390184	1.02444	0.226455	0.383778	0.922351	0.817177
168	1.06391	1.13402	0.794764	1.70841	0.735948	1.5384	0.378808	0.852002	0.477282	0.577245	0.42173	1.08016	0.235872	0.4395	0.969705	0.877003
170	1.1295	1.15714	0.842303	1.83113	0.761393	1.66371	0.436958	0.868905	0.492196	0.617724	0.410451	1.13317	0.244801	0.460475	1.0204	0.931905
172	1.12511	1.18692	0.883172	1.90524	0.767762	1.69041	0.466956	0.901293	0.537018	0.625028	0.410451	1.1953	0.24638	0.434845	1.02357	0.992341
174	1.18891	1.01899	0.903649	1.96195	0.770947	1.76694	0.518719	0.9385	0.566969	0.641767	0.507869	1.26667	0.2343	0.409279	1.08721	1.0584
176	1.11634	1.20017	0.96868	2.026	0.812424	1.78997	0.565092	0.960299	0.589468	0.642815	0.417217	1.30849	0.2343	0.469811	1.11595	1.0929
178	1.1845	1.23337	1.02366	2.09031	0.83481	1.85154	0.537517	0.983734	0.585716	0.662778	0.423987	1.40759	0.22959	0.511931	1.17681	1.1435
180	1.17347	1.17368	1.03055	2.12974	0.818816	1.8631	0.585488	0.983734	0.593221	0.660673	0.374449	1.42267	0.243749	0.528359	1.22504	1.17023
182	1.21987	1.24334	1.11345	2.24502	0.850821	1.98312	0.622073	1.01039	0.653385	0.695537	0.428503	1.48317	0.258525	0.582521	1.31228	1.25347
184	1.24204	1.14723	1.10306	2.32114	0.841212	2.0376	0.627946	1.0277	0.66846	0.697658	0.426244	1.52265	0.27393	0.591969	1.32201	1.31832
186	1.23317	1.29998	1.16549	2.35752	0.847617	2.02201	0.697363	1.02455	0.68355	0.708281	0.340816	1.58361	0.296963	0.658355	1.40333	1.38626
188	1.19112	1.21012	1.16201	2.30662	0.844414	2.061	0.70182	1.05453	0.70621	0.707217	0.394684	1.61113	0.240069	0.556581	1.40333	1.40262
190	1.20659	1.24334	1.17592	2.33568	0.876478	2.0532	0.710742	1.05611	0.74026	0.704029	0.412706	1.68788	0.230635	0.599062	1.45563	1.44089
192	1.26872	1.19023	1.21771	2.43784	0.879689	2.15886	0.742066	1.07987	0.744047	0.731736	0.403691	1.7558	0.241645	0.62748	1.49497	1.48203
194	1.27094	1.13732	1.20377	2.42321	0.822013	2.19423	0.710742	1.05769	0.676003	0.716796	0.383437	1.74961	0.235347	0.646469	1.48841	1.54815
196	1.29323	1.16375	1.20725	2.46348	0.831609	2.22573	0.722657	1.08464	0.736473	0.722126	0.374449	1.8054	0.247961	0.672636	1.56739	1.57027
198	1.28877	1.19023	1.21771	2.52225	0.866851	2.22573	0.724148	1.09099	0.797166	0.729599	0.334104	1.82716	0.252709	0.729959	1.64017	1.69267
200	1.25759	1.15053	1.23865	2.50754	0.83801	2.20997	0.794612	1.0894	0.694876	0.696598	0.376695	1.85207	0.247434	0.706036	1.62691	1.67869
202	1.15586	1.15714	1.20725	2.32114	0.767762	2.11573	0.713719	1.01353	0.6911	0.661725	0.320693	1.92395	0.228022	0.746738	1.63354	1.66474
204	0.990115	1.02226	1.04778	2.20169	0.688364	1.97147	0.586947	0.901293	0.608241	0.588625	0.200822	1.88953	0.215518	0.761142	1.63023	1.59243
206	0.81239	0.856249	0.954966	2.08315	0.577973	1.82842	0.422724	0.775708	0.548243	0.512618	0.121733	1.87079	0.224368	0.672636	1.53113	1.55644
208	0.677649	0.740232	0.889995	1.9975	0.496542	1.73629	0.335204	0.688301	0.488466	0.429893	0.0432958	1.93022	0.233252	0.744339	1.5476	1.54262
210	0.548998	0.511065	0.764285	1.83818	0.381497	1.59144	0.239259	0.571109	0.391796	0.381201	0.0454659	1.84584	0.191232	0.694095	1.43272	1.49577
212	0.409994	0.631541	0.72037	1.74337	0.304316	1.41779	0.144827	0.499484	0.288336	0.303844	-0.0387961	1.84896	0.197408	0.732355	1.39681	1.40535
214	0.339291	0.590206	0.666502	1.59706	0.292009	1.30553	0.0733046	0.438731	0.299389	0.264248	-0.0817148	1.84584	0.17842	0.75874	1.38703	1.37808
216	0.201564	0.507908	0.612831	1.45216	0.249021	1.20886	-0.0224706	0.382842	0.138039	0.210766	-0.0602802	1.83961	0.179442	0.777971	1.35448	1.28855
218	0.209489	0.530017	0.572708	1.47278	0.203116	1.16074	-0.0579789	0.352954	0.174566	0.190887	-0.0838555	1.81162	0.185586	0.823787	1.34473	1.30478
