# Supplementary material for: A PSTAIRE-type cyclin-dependent kinase controls light responses in land plants
Source: Sci Adv. 2022 Jan 28;8(4):eabk2116. doi: 10.1126/sciadv.abk2116 (PMC8797184; doi:10.1126/sciadv.abk2116)
Supplement: Supplementary file 3 — Data files S1 to S7 [file sciadv.abk2116_data_files_s1_to_s7.zip › sciadv.abk2116_data_file_s4.xlsx]

## Sheet: Fig. S3I
The data set used in Fig. S3I
		WT	cdka-dko	PpCDKA;1(WT)-IOE#3-25	PpCDKA;1(WT)-IOE#3-51
		speed (μm/min)	speed (μm/min)	speed (μm/min)	speed (μm/min)
protonema 1	chloroplast 1	0.47619	0.0555556	0.481481	0.444444
	chloroplast 2	0.47619	0.025641	0.555556	0.5
	chloroplast 3	0.460317	0.119048	0.5	0.347222
	chloroplast 4	0.666667	0.166667	0.461538	0.333333
	chloroplast 5	0.766667	0	0.666667	0.269841
protonema 2	chloroplast 1	0.466667	0.0144928	0.466667	0.555556
	chloroplast 2	0.368421	0.0434783	0.5	0.384615
	chloroplast 3	0.603175	0.0175439	0.5	0.733333
	chloroplast 4	0.434783	0.152778	0.435897	0.333333
	chloroplast 5	0.5	0.1875	0.435897	0.583333
protonema 3	chloroplast 1	0.727273	0.2	0.376812	0.424242
	chloroplast 2	0.54902	0.252874	0.444444	0.47619
	chloroplast 3	0.787879	0.0246914	0.757576	0.757576
	chloroplast 4	0.515152	0.0625	0.62963	0.5
	chloroplast 5	0.592593	0.0909091	0.275362	0.851852
	Mean	0.559399	0.0942452	0.499168	0.499658
	SD	0.127539	0.0802196	0.117679	0.170962
	P-value		1.70742e-11	0.189732	0.288016

## Sheet: Fig. S3K
The data set used in Fig. S3K
Cell showing chloroplast photo-relocation movement (%)
	WT		cdka-dko#5		cdka-dko#43		cdka-dko#58		cdka;1#27		cdka;2#30
	movement	no movement	movement	no movement	movement	no movement	movement	no movement	movement	no movement	movement	no movement
Total number	3	0	0	3	1	8	0	9	9	0	9	0
Percentage of movement cells or no movement cells	1	0	0	1	0.111111	0.888889	0	1	1	0	1	0
