# Supplementary material for: A PSTAIRE-type cyclin-dependent kinase controls light responses in land plants
Source: Sci Adv. 2022 Jan 28;8(4):eabk2116. doi: 10.1126/sciadv.abk2116 (PMC8797184; doi:10.1126/sciadv.abk2116)
Supplement: Supplementary file 3 — Data files S1 to S7 [file sciadv.abk2116_data_files_s1_to_s7.zip › sciadv.abk2116_data_file_s5.xlsx]

## Sheet: Fig. S5D
The data set used in Fig. S5D
β-estradiol/DMSO	Genotypes	with (N+) or without(N-)Nitrogen	accumulation (movement)	no accumulation (no movement)
no addition	WT	N-	121	3
no addition	WT	N+	126	3
no addition	cdka-dko	N-	6	159
no addition	cdka-dko	N+	1	195
DMSO	PpCDKA;1(WT)-IOE	N-	4	134
DMSO	PpCDKA;1(WT)-IOE	N+	2	107
DMSO	PpCDKA;1(T161V)-IOE	N-	2	138
DMSO	PpCDKA;1(T161V)-IOE	N+	2	110
DMSO	PpCDKA;1(DN)-IOE	N-	1	144
DMSO	PpCDKA;1(DN)-IOE	N+	5	125
β-estradiol	PpCDKA;1(WT)-IOE	N-	167	10
β-estradiol	PpCDKA;1(WT)-IOE	N+	108	19
β-estradiol	PpCDKA;1(T161V)-IOE	N-	113	3
β-estradiol	PpCDKA;1(T161V)-IOE	N+	119	13
β-estradiol	PpCDKA;1(DN)-IOE	N-	2	155
β-estradiol	PpCDKA;1(DN)-IOE	N+	3	121
