# Supplementary material for: A PSTAIRE-type cyclin-dependent kinase controls light responses in land plants
Source: Sci Adv. 2022 Jan 28;8(4):eabk2116. doi: 10.1126/sciadv.abk2116 (PMC8797184; doi:10.1126/sciadv.abk2116)
Supplement: Supplementary file 3 — Data files S1 to S7 [file sciadv.abk2116_data_files_s1_to_s7.zip › sciadv.abk2116_data_file_s6.xlsx]

## Sheet: Fig. S6A
The data set used in Fig. S6A
DMSO (WT)	Angle (–180 to 180)	Convert to 360°		DMSO (cdka-dko)	Angle (–180 to 180)	Convert to 360°		0.1 μM oryzalin (WT)	Angle (–180 to 180)	Convert to 360°		0.1 μM oryzalin (cdka-dko)	Angle (–180 to 180)	Convert to 360°		0.3 μM oryzalin (WT)	Angle (–180 to 180)	Convert to 360°		0.3 μM oryzalin (cdka-dko)	Angle (–180 to 180)	Convert to 360°
protonema-1	-9.46232	350.538		protonema-1	147.995	147.995		protonema-1	-86.4237	273.576		protonema-1	85.6013	85.6013		protonema-1	90	90		protonema-1	105.255	105.255
protonema-2	-13.2405	346.759		protonema-2	116.565	116.565		protonema-2	120.256	120.256		protonema-2	86.1859	86.1859		protonema-2	90	90		protonema-2	77.7352	77.7352
protonema-3	6.34019	6.34019		protonema-3	20.8545	20.8545		protonema-3	41.6335	41.6335		protonema-3	79.3803	79.3803		protonema-3	72.3499	72.3499		protonema-3	83.2902	83.2902
protonema-4	-11.3099	348.69		protonema-4	26.5651	26.5651		protonema-4	105.255	105.255		protonema-4	90	90		protonema-4	82.1467	82.1467		protonema-4	103.392	103.392
protonema-5	-9.86581	350.134		protonema-5	111.038	111.038		protonema-5	63.4349	63.4349		protonema-5	94.3987	94.3987		protonema-5	64.6538	64.6538		protonema-5	70.56	70.56
protonema-6	-3.17983	356.82		protonema-6	105.255	105.255		protonema-6	85.2364	85.2364		protonema-6	83.991	83.991		protonema-6	42.1376	42.1376		protonema-6	75.9638	75.9638
protonema-7	-4.3987	355.601		protonema-7	74.4759	74.4759		protonema-7	57.9946	57.9946		protonema-7	71.5651	71.5651		protonema-7	87.8789	87.8789		protonema-7	91.7899	91.7899
protonema-8	67.3801	67.3801		protonema-8	96.3402	96.3402		protonema-8	131.987	131.987		protonema-8	66.8014	66.8014		protonema-8	83.1572	83.1572		protonema-8	99.4623	99.4623
protonema-9	40.6013	40.6013		protonema-9	104.036	104.036		protonema-9	57.5288	57.5288		protonema-9	80.5377	80.5377		protonema-9	54.0903	54.0903		protonema-9	79.6952	79.6952
protonema-10	16.6992	16.6992		protonema-10	107.354	107.354		protonema-10	114.775	114.775		protonema-10	61.3895	61.3895		protonema-10	57.9946	57.9946		protonema-10	90	90
protonema-11	-15.2551	344.745		protonema-11	-140.194	219.806		protonema-11	135	135		protonema-11	100.62	100.62		protonema-11	51.7098	51.7098		protonema-11	95.7106	95.7106
protonema-12	21.2505	21.2505		protonema-12	90	90		protonema-12	63.4349	63.4349		protonema-12	86.6335	86.6335		protonema-12	55.008	55.008		protonema-12	90	90
protonema-13	-15.5241	344.476		protonema-13	74.4759	74.4759		protonema-13	45	45		protonema-13	72.8973	72.8973		protonema-13	39.2894	39.2894		protonema-13	92.6026	92.6026
protonema-14	-19.44	340.56		protonema-14	76.6075	76.6075		protonema-14	45	45		protonema-14	90	90		protonema-14	32.9052	32.9052		protonema-14	79.2157	79.2157
protonema-15	-53.1301	306.87		protonema-15	54.4623	54.4623		protonema-15	68.9625	68.9625		protonema-15	98.7462	98.7462		protonema-15	94.0856	94.0856		protonema-15	87.5104	87.5104
protonema-16	-45	315		protonema-16	106.39	106.39		protonema-16	65.556	65.556		protonema-16	102.529	102.529		protonema-16	69.1455	69.1455		protonema-16	90	90
protonema-17	-2.72631	357.274		protonema-17	92.4896	92.4896		protonema-17	68.1986	68.1986		protonema-17	98.7462	98.7462		protonema-17	78.6901	78.6901		protonema-17	80.2176	80.2176
protonema-18	-47.1211	312.879		protonema-18	90	90		protonema-18	55.008	55.008		protonema-18	90	90		protonema-18	60.6422	60.6422		protonema-18	98.1301	98.1301
protonema-19	-2.8624	357.138		protonema-19	84.5597	84.5597		protonema-19	97.5946	97.5946		protonema-19	-82.5686	277.431		protonema-19	70.2011	70.2011		protonema-19	90	90
protonema-20	-17.5256	342.474		protonema-20	96.7098	96.7098		protonema-20	61.3895	61.3895		protonema-20	-90	270		protonema-20	49.3987	49.3987		protonema-20	95.0425	95.0425
protonema-21	118.301	118.301		protonema-21	92.6026	92.6026		protonema-21	151.39	151.39		protonema-21	-81.0274	278.973		protonema-21	107.65	107.65		protonema-21	95.9061	95.9061
protonema-22	13.3925	13.3925		protonema-22	70.821	70.821		protonema-22	28.6105	28.6105		protonema-22	-71.5651	288.435		protonema-22	80.5377	80.5377		protonema-22	96.3402	96.3402
protonema-23	16.6992	16.6992		protonema-23	73.6105	73.6105		protonema-23	138.814	138.814		protonema-23	-90	270		protonema-23	124.509	124.509		protonema-23	87.6141	87.6141
protonema-24	34.6952	34.6952		protonema-24	101.889	101.889		protonema-24	110.225	110.225		protonema-24	-72.8973	287.103		protonema-24	107.354	107.354		protonema-24	90	90
protonema-25	70.3462	70.3462		protonema-25	74.4759	74.4759		protonema-25	93.5763	93.5763		protonema-25	-81.4692	278.531		protonema-25	83.8845	83.8845		protonema-25	87.3974	87.3974
protonema-26	93.8141	93.8141		protonema-26	94.9697	94.9697		protonema-26	64.9831	64.9831		protonema-26	-74.0546	285.945		protonema-26	105.255	105.255		protonema-26	122.905	122.905
protonema-27	104.931	104.931		protonema-27	71.5651	71.5651		protonema-27	72.646	72.646		protonema-27	-76.7595	283.241		protonema-27	110.854	110.854		protonema-27	91.9092	91.9092
protonema-28	23.1986	23.1986		protonema-28	78.6901	78.6901		protonema-28	115.017	115.017		protonema-28	-81.4692	278.531		protonema-28	98.5308	98.5308		protonema-28	113.199	113.199
protonema-29	36.8699	36.8699		protonema-29	86.8202	86.8202		protonema-29	-164.745	195.255		protonema-29	-101.31	258.69		protonema-29	92.3859	92.3859		protonema-29	87.8789	87.8789
protonema-30	-20.556	339.444		protonema-30	109.983	109.983		protonema-30	-160.346	199.654		protonema-30	90	90		protonema-30	92.3859	92.3859		protonema-30	93.1798	93.1798
protonema-31	158.749	158.749		protonema-31	92.7263	92.7263		protonema-31	-126.87	233.13		protonema-31	87.5104	87.5104		protonema-31	60.9454	60.9454		protonema-31	87.6141	87.6141
protonema-32	18.4349	18.4349		protonema-32	87.7094	87.7094		protonema-32	-128.66	231.34		protonema-32	95.3558	95.3558		protonema-32	104.036	104.036		protonema-32	97.125	97.125
protonema-33	123.69	123.69		protonema-33	104.744	104.744		protonema-33	126.87	126.87		protonema-33	88.4518	88.4518		protonema-33	81.573	81.573		protonema-33	102.995	102.995
protonema-34	2.48955	2.48955		protonema-34	139.399	139.399		protonema-34	115.017	115.017		protonema-34	104.621	104.621		protonema-34	50.5275	50.5275		protonema-34	94.3987	94.3987
protonema-35	75.9638	75.9638		protonema-35	-90	270		protonema-35	101.31	101.31		protonema-35	95.1944	95.1944		protonema-35	90	90		protonema-35	-72.1213	287.879
protonema-36	-20.2249	339.775		protonema-36	-112.62	247.38		protonema-36	135	135		protonema-36	84.2894	84.2894		protonema-36	87.7974	87.7974		protonema-36	-64.5367	295.463
protonema-37	-30.2564	329.744		protonema-37	-90	270		protonema-37	70.3462	70.3462		protonema-37	85.2364	85.2364		protonema-37	57.7244	57.7244		protonema-37	-85.2364	274.764
protonema-38	120.964	120.964		protonema-38	-79.6952	280.305		protonema-38	169.38	169.38		protonema-38	87.1376	87.1376		protonema-38	90	90		protonema-38	100.784	100.784
protonema-39	-10.3048	349.695		protonema-39	10.4915	10.4915		protonema-39	95.1944	95.1944		protonema-39	90	90		protonema-39	78.6901	78.6901		protonema-39	101.31	101.31
protonema-40	-5.71059	354.289		protonema-40	-38.6598	321.34		protonema-40	-104.036	255.964		protonema-40	90	90		protonema-40	69.444	69.444		protonema-40	47.4896	47.4896
protonema-41	-6.70984	353.29		protonema-41	90	90		protonema-41	-164.055	195.945		protonema-41	92.2026	92.2026		protonema-41	81.8699	81.8699		protonema-41	97.125	97.125
protonema-42	-19.44	340.56		protonema-42	87.6141	87.6141		protonema-42	-99.4623	260.538		protonema-42	82.4054	82.4054		protonema-42	112.38	112.38		protonema-42	90	90
protonema-43	-3.57633	356.424		protonema-43	85.6013	85.6013		protonema-43	-124.992	235.008		protonema-43	87.1376	87.1376		protonema-43	83.6598	83.6598		protonema-43	104.036	104.036
protonema-44	-17.5256	342.474		protonema-44	88.0251	88.0251		protonema-44	-120.964	239.036		protonema-44	90	90		protonema-44	81.4692	81.4692		protonema-44	96.3402	96.3402
protonema-45	-19.6538	340.346		protonema-45	90	90		protonema-45	132.51	132.51		protonema-45	86.6335	86.6335		protonema-45	81.2538	81.2538		protonema-45	96.8428	96.8428
protonema-46	8.53077	8.53077		protonema-46	92.2906	92.2906		protonema-46	-110.225	249.775		protonema-46	92.4896	92.4896		protonema-46	98.7462	98.7462		protonema-46	92.6026	92.6026
protonema-47	26.5651	26.5651		protonema-47	77.4712	77.4712		protonema-47	-68.1986	291.801		protonema-47	61.9275	61.9275		protonema-47	-90	270		protonema-47	93.3665	93.3665
protonema-48	146.31	146.31		protonema-48	79.1145	79.1145		protonema-48	120.256	120.256		protonema-48	81.4692	81.4692		protonema-48	114.444	114.444		protonema-48	93.0128	93.0128
protonema-49	155.225	155.225		protonema-49	90	90		protonema-49	-78.6901	281.31		protonema-49	94.7636	94.7636		protonema-49	120.466	120.466		protonema-49	90	90
protonema-50	160.56	160.56		protonema-50	74.7449	74.7449		protonema-50	-45	315		protonema-50	90	90		protonema-50	-64.1336	295.866		protonema-50	115.346	115.346
protonema-51	143.13	143.13		protonema-51	68.1986	68.1986		protonema-51	-81.8699	278.13		protonema-51	87.7974	87.7974		protonema-51	133.025	133.025		protonema-51	-83.2902	276.71
protonema-52	111.801	111.801		protonema-52	69.7751	69.7751		protonema-52	-81.8699	278.13		protonema-52	90	90		protonema-52	-66.0375	293.962		protonema-52	92.4896	92.4896
protonema-53	132.879	132.879		protonema-53	102.804	102.804		protonema-53	-66.8014	293.199		protonema-53	86.8202	86.8202		protonema-53	-31.4296	328.57		protonema-53	67.6199	67.6199
protonema-54	51.3402	51.3402		protonema-54	-45	315		protonema-54	-86.8202	273.18		protonema-54	74.4759	74.4759		protonema-54	-143.13	216.87		protonema-54	90	90
protonema-55	139.399	139.399		protonema-55	143.973	143.973		protonema-55	-171.254	188.746		protonema-55	90	90		protonema-55	160.017	160.017		protonema-55	108.435	108.435
protonema-56	160.346	160.346		protonema-56	103.392	103.392		protonema-56	-73.3008	286.699		protonema-56	93.3665	93.3665		protonema-56	-48.5763	311.424		protonema-56	75.2564	75.2564
protonema-57	147.995	147.995		protonema-57	93.5763	93.5763		protonema-57	-81.8699	278.13		protonema-57	85.6013	85.6013		protonema-57	-18.4349	341.565		protonema-57	102.095	102.095
protonema-58	121.608	121.608		protonema-58	86.8202	86.8202		protonema-58	131.987	131.987		protonema-58	79.8753	79.8753		protonema-58	-28.8108	331.189
protonema-59	-20.2249	339.775		protonema-59	108.435	108.435		protonema-59	147.529	147.529		protonema-59	94.9697	94.9697		protonema-59	-35.8377	324.162
protonema-60	-161.565	198.435		protonema-60	92.3859	92.3859		protonema-60	56.3099	56.3099		protonema-60	90	90		protonema-60	-72.3499	287.65
protonema-61	129.289	129.289		protonema-61	86.6335	86.6335		protonema-61	-74.0546	285.945		protonema-61	87.1376	87.1376		protonema-61	-92.2026	267.797
protonema-62	141.843	141.843		protonema-62	-47.2906	312.709		protonema-62	0	360		protonema-62	90	90		protonema-62	-170.134	189.866
protonema-63	112.38	112.38		protonema-63	84.8056	84.8056		protonema-63	9.46232	9.46232		protonema-63	90	90		protonema-63	-95.4403	264.56
protonema-64	147.095	147.095		protonema-64	104.036	104.036		protonema-64	-57.5288	302.471		protonema-64	85.6013	85.6013		protonema-64	-142.306	217.694
protonema-65	162.35	162.35		protonema-65	92.6026	92.6026		protonema-65	-19.9831	340.017		protonema-65	92.8624	92.8624		protonema-65	47.8624	47.8624
protonema-66	148.392	148.392		protonema-66	95.4403	95.4403		protonema-66	40.6013	40.6013		protonema-66	90	90		protonema-66	32.0054	32.0054
protonema-67	137.291	137.291		protonema-67	93.1798	93.1798		protonema-67	45	45		protonema-67	78.6901	78.6901		protonema-67	43.1524	43.1524
protonema-68	150.945	150.945		protonema-68	111.801	111.801		protonema-68	155.225	155.225		protonema-68	85.9144	85.9144		protonema-68	-93.8141	266.186
protonema-69	153.435	153.435		protonema-69	99.4623	99.4623		protonema-69	135	135		protonema-69	85.0303	85.0303		protonema-69	40.1009	40.1009
protonema-70	135	135		protonema-70	95.7106	95.7106		protonema-70	119.745	119.745		protonema-70	80.9097	80.9097		protonema-70	92.4896	92.4896
protonema-71	102.995	102.995		protonema-71	111.801	111.801		protonema-71	122.471	122.471		protonema-71	87.3974	87.3974		protonema-71	96.009	96.009
protonema-72	156.371	156.371		protonema-72	117.897	117.897		protonema-72	71.5651	71.5651		protonema-72	80.1342	80.1342		protonema-72	90	90
protonema-73	144.782	144.782		protonema-73	100.305	100.305		protonema-73	-115.201	244.799		protonema-73	75.3791	75.3791		protonema-73	87.3974	87.3974
protonema-74	156.371	156.371		protonema-74	130.914	130.914		protonema-74	17.354	17.354		protonema-74	78.6901	78.6901		protonema-74	2.29061	2.29061
protonema-75	18.4349	18.4349		protonema-75	92.2026	92.2026		protonema-75	45	45		protonema-75	80.5377	80.5377		protonema-75	59.4208	59.4208
protonema-76	161.565	161.565		protonema-76	113.499	113.499		protonema-76	21.0375	21.0375		protonema-76	94.5739	94.5739		protonema-76	61.3895	61.3895
protonema-77	146.31	146.31		protonema-77	96.7098	96.7098		protonema-77	68.7495	68.7495		protonema-77	92.3859	92.3859		protonema-77	45	45
protonema-78	132.51	132.51		protonema-78	87.5104	87.5104		protonema-78	-65.2249	294.775		protonema-78	97.4314	97.4314		protonema-78	22.1663	22.1663
protonema-79	163.072	163.072		protonema-79	98.1301	98.1301		protonema-79	73.6105	73.6105		protonema-79	90	90		protonema-79	60.2551	60.2551
protonema-80	151.928	151.928		protonema-80	72.646	72.646		protonema-80	66.8014	66.8014		protonema-80	74.7449	74.7449		protonema-80	45	45
protonema-81	139.399	139.399		protonema-81	90	90		protonema-81	107.103	107.103		protonema-81	83.991	83.991		protonema-81	36.8699	36.8699
protonema-82	147.995	147.995		protonema-82	70.821	70.821		protonema-82	122.471	122.471		protonema-82	87.1376	87.1376		protonema-82	56.3099	56.3099
protonema-83	153.435	153.435		protonema-83	-128.157	231.843		protonema-83	67.3801	67.3801		protonema-83	78.2317	78.2317		protonema-83	73.4956	73.4956
protonema-84	138.013	138.013		protonema-84	88.0251	88.0251		protonema-84	38.6598	38.6598		protonema-84	81.5289	81.5289		protonema-84	87.7974	87.7974
protonema-85	132.51	132.51		protonema-85	95.7106	95.7106		protonema-85	30.2564	30.2564		protonema-85	83.991	83.991		protonema-85	75.9638	75.9638
protonema-86	63.4349	63.4349		protonema-86	86.1859	86.1859		protonema-86	80.5377	80.5377		protonema-86	78.1113	78.1113
protonema-87	167.735	167.735		protonema-87	90	90		protonema-87	-3.36646	356.634		protonema-87	81.4692	81.4692
protonema-88	152.241	152.241		protonema-88	97.4314	97.4314		protonema-88	24.444	24.444		protonema-88	82.875	82.875
protonema-89	146.31	146.31		protonema-89	107.354	107.354		protonema-89	36.8699	36.8699		protonema-89	73.4956	73.4956
protonema-90	159.444	159.444		protonema-90	101.889	101.889		protonema-90	8.74616	8.74616		protonema-90	86.8202	86.8202
protonema-91	156.801	156.801		protonema-91	116.565	116.565		protonema-91	11.3099	11.3099		protonema-91	73.3008	73.3008
protonema-92	163.072	163.072		protonema-92	92.8624	92.8624		protonema-92	85.9144	85.9144		protonema-92	92.1211	92.1211
protonema-93	143.13	143.13		protonema-93	107.103	107.103		protonema-93	90	90		protonema-93	90	90
protonema-94	104.621	104.621		protonema-94	100.784	100.784		protonema-94	95.1944	95.1944		protonema-94	90	90
protonema-95	32.9052	32.9052		protonema-95	100.784	100.784		protonema-95	45	45		protonema-95	87.2737	87.2737
protonema-96	162.474	162.474		protonema-96	87.1376	87.1376		protonema-96	163.301	163.301		protonema-96	93.0128	93.0128
protonema-97	150.642	150.642		protonema-97	85.4261	85.4261		protonema-97	118.072	118.072		protonema-97	-88.1524	271.848
protonema-98	107.65	107.65		protonema-98	96.3402	96.3402		protonema-98	90	90		protonema-98	-90	270
protonema-99	165.964	165.964		protonema-99	90	90		protonema-99	127.875	127.875		protonema-99	-93.0128	266.987
protonema-100	171.254	171.254		protonema-100	-121.43	238.57		protonema-100	112.38	112.38		protonema-100	-34.992	325.008
protonema-101	107.103	107.103		protonema-101	77.4712	77.4712		protonema-101	69.7751	69.7751		protonema-101	-105.524	254.476
protonema-102	151.928	151.928		protonema-102	64.7989	64.7989		protonema-102	19.9831	19.9831		protonema-102	-59.7436	300.256
protonema-103	132.51	132.51		protonema-103	102.529	102.529		protonema-103	112.62	112.62		protonema-103	-92.4896	267.51
protonema-104	147.724	147.724		protonema-104	67.6199	67.6199		protonema-104	102.995	102.995		protonema-104	-117.553	242.447
protonema-105	90	90		protonema-105	94.9697	94.9697		protonema-105	162.897	162.897		protonema-105	-55.1755	304.824
protonema-106	162.474	162.474		protonema-106	90	90		protonema-106	139.399	139.399		protonema-106	-127.235	232.765
protonema-107	145.62	145.62		protonema-107	82.2348	82.2348		protonema-107	66.3706	66.3706		protonema-107	-81.1193	278.881
protonema-108	135	135		protonema-108	42.5104	42.5104		protonema-108	96.3402	96.3402		protonema-108	-55.3048	304.695
protonema-109	165.964	165.964		protonema-109	79.992	79.992		protonema-109	69.444	69.444		protonema-109	-159.444	200.556
protonema-110	155.556	155.556		protonema-110	-97.5946	262.405		protonema-110	93.3665	93.3665		protonema-110	-47.2906	312.709
protonema-111	161.565	161.565		protonema-111	87.7974	87.7974		protonema-111	129.472	129.472		protonema-111	-95.7106	264.289
protonema-112	149.036	149.036		protonema-112	-136.469	223.531		protonema-112	94.0856	94.0856		protonema-112	-137.121	222.879
protonema-113	167.196	167.196		protonema-113	102.529	102.529		protonema-113	105.524	105.524		protonema-113	-141.843	218.157
protonema-114	150.255	150.255		protonema-114	-98.1301	261.87		protonema-114	105.255	105.255		protonema-114	-135	225
protonema-115	144.462	144.462		protonema-115	-108.435	251.565		protonema-115	70.56	70.56		protonema-115	-142.125	217.875
protonema-116	164.476	164.476		protonema-116	-102.095	257.905		protonema-116	111.801	111.801		protonema-116	2.2026	2.2026
protonema-117	169.992	169.992		protonema-117	-143.13	216.87		protonema-117	90	90		protonema-117	0	360
protonema-118	167.196	167.196		protonema-118	177.274	177.274		protonema-118	138.366	138.366		protonema-118	-126.027	233.973
protonema-119	175.236	175.236		protonema-119	-104.036	255.964		protonema-119	98.9726	98.9726		protonema-119	-150.255	209.745
protonema-120	172.875	172.875		protonema-120	-94.0856	265.914		protonema-120	-52.4314	307.569		protonema-120	-109.026	250.974
protonema-121	126.254	126.254		protonema-121	-148.392	211.608		protonema-121	128.66	128.66		protonema-121	-108.435	251.565
protonema-122	160.71	160.71		protonema-122	-152.241	207.759		protonema-122	-61.3895	298.61		protonema-122	90	90
protonema-123	123.69	123.69		protonema-123	-141.71	218.29		protonema-123	125.218	125.218		protonema-123	-94.0856	265.914
protonema-124	112.38	112.38		protonema-124	-24.7751	335.225		protonema-124	143.973	143.973		protonema-124	100.204	100.204
protonema-125	175.601	175.601		protonema-125	-27.5528	332.447		protonema-125	-96.7098	263.29		protonema-125	95.0425	95.0425
protonema-126	159.146	159.146		protonema-126	-14.6209	345.379		protonema-126	-56.3099	303.69		protonema-126	100.008	100.008
protonema-127	-154.537	205.463		protonema-127	-141.843	218.157		protonema-127	-32.7352	327.265
protonema-128	168.69	168.69		protonema-128	-58.2405	301.759		protonema-128	-129.806	230.194
protonema-129	-164.745	195.255		protonema-129	-43.0251	316.975		protonema-129	-128.66	231.34
protonema-130	-173.66	186.34		protonema-130	77.7352	77.7352		protonema-130	35.5377	35.5377
protonema-131	-163.61	196.39		protonema-131	46.8476	46.8476		protonema-131	-176.634	183.366
protonema-132	-169.695	190.305		protonema-132	75.3791	75.3791		protonema-132	5.71059	5.71059
protonema-133	-168.69	191.31		protonema-133	-121.608	238.392		protonema-133	-164.055	195.945
protonema-134	-141.34	218.66		protonema-134	-85.4261	274.574		protonema-134	-93.5763	266.424
protonema-135	-116.565	243.435		protonema-135	-64.7989	295.201		protonema-135	-63.4349	296.565
protonema-136	-114.775	245.225		protonema-136	-85.6013	274.399		protonema-136	165.964	165.964
protonema-137	-140.194	219.806		protonema-137	59.5345	59.5345		protonema-137	-14.9314	345.069
protonema-138	-161.565	198.435		protonema-138	56.9761	56.9761		protonema-138	97.5946	97.5946
protonema-139	-137.49	222.51		protonema-139	-19.29	340.71		protonema-139	-10.3048	349.695
protonema-140	-122.005	237.995		protonema-140	-50.9061	309.094		protonema-140	59.7436	59.7436
protonema-141	-142.125	217.875		protonema-141	97.125	97.125		protonema-141	-84.8056	275.194
protonema-142	-168.232	191.768		protonema-142	90	90		protonema-142	-109.29	250.71
protonema-143	150.524	150.524		protonema-143	105.255	105.255		protonema-143	-120.256	239.744
protonema-144	-154.654	205.346		protonema-144	99.4623	99.4623		protonema-144	69.444	69.444
protonema-145	180	180		protonema-145	62.2415	62.2415		protonema-145	66.3706	66.3706
protonema-146	-135	225		protonema-146	100.886	100.886		protonema-146	55.008	55.008
protonema-147	-99.7824	260.218		protonema-147	76.5043	76.5043		protonema-147	24.2277	24.2277
protonema-148	169.114	169.114		protonema-148	80.5377	80.5377		protonema-148	-83.6598	276.34
protonema-149	-135	225		protonema-149	98.1301	98.1301		protonema-149	81.2538	81.2538
protonema-150	180	180		protonema-150	92.7263	92.7263		protonema-150	100.008	100.008
protonema-151	-112.249	247.751		protonema-151	71.5651	71.5651		protonema-151	57.9946	57.9946
protonema-152	-122.005	237.995		protonema-152	28.6105	28.6105		protonema-152	59.0362	59.0362
protonema-153	-146.976	213.024		protonema-153	-59.0362	300.964		protonema-153	71.5651	71.5651
protonema-154	174.289	174.289		protonema-154	90	90		protonema-154	46.9749	46.9749
protonema-155	-176.055	183.945						protonema-155	96.3402	96.3402
protonema-156	169.114	169.114						protonema-156	64.9831	64.9831
protonema-157	-147.724	212.276						protonema-157	58.3925	58.3925
protonema-158	-173.66	186.34						protonema-158	47.4896	47.4896
protonema-159	-172.569	187.431						protonema-159	105.945	105.945
protonema-160	-123.69	236.31						protonema-160	92.4896	92.4896
protonema-161	-143.973	216.027						protonema-161	77.9052	77.9052
protonema-162	-136.848	223.152						protonema-162	99.4623	99.4623
protonema-163	-86.9872	273.013						protonema-163	78.2317	78.2317
protonema-164	151.699	151.699						protonema-164	117.897	117.897
protonema-165	172.235	172.235						protonema-165	55.008	55.008
protonema-166	-76.5043	283.496						protonema-166	14.9314	14.9314
protonema-167	-81.2538	278.746						protonema-167	64.9831	64.9831
protonema-168	-168.111	191.889						protonema-168	4.76364	4.76364
protonema-169	-120.964	239.036						protonema-169	80.5377	80.5377
protonema-170	-117.553	242.447						protonema-170	82.875	82.875
protonema-171	-131.186	228.814						protonema-171	55.3048	55.3048
protonema-172	-118.811	241.189						protonema-172	107.354	107.354
protonema-173	-98.9726	261.027						protonema-173	-5.71059	354.289
protonema-174	-144.462	215.538
protonema-175	-99.4623	260.538
protonema-176	-97.5946	262.405
protonema-177	-55.4915	304.509
protonema-178	-54.7824	305.218
protonema-179	-108.435	251.565
protonema-180	-53.1301	306.87
protonema-181	-90	270
protonema-182	-165.964	194.036
protonema-183	-146.31	213.69
protonema-184	-130.236	229.764
protonema-185	-135	225
protonema-186	-137.726	222.274
protonema-187	-117.897	242.103
protonema-188	-104.036	255.964
protonema-189	-74.0546	285.945
protonema-190	-57.0948	302.905
protonema-191	-75.9638	284.036
protonema-192	-74.3578	285.642
protonema-193	-95.4403	264.56
protonema-194	-93.0128	266.987
protonema-195	-55.3048	304.695
protonema-196	-82.1467	277.853
protonema-197	-87.7094	272.291
protonema-198	-60.9454	299.055
protonema-199	-73.3008	286.699
protonema-200	-109.44	250.56
protonema-201	-108.435	251.565
protonema-202	-47.2906	312.709
protonema-203	-64.7989	295.201
protonema-204	-16.6992	343.301
protonema-205	-30.2564	329.744
protonema-206	-35.8377	324.162
protonema-207	-36.3844	323.616
protonema-208	-94.7636	265.236
protonema-209	-105.524	254.476
protonema-210	-40.1009	319.899
protonema-211	-60.5241	299.476
protonema-212	-39.0939	320.906
protonema-213	-21.8014	338.199
protonema-214	-45	315
protonema-215	-28.6105	331.39
protonema-216	-152.241	207.759
protonema-217	-140.906	219.094
protonema-218	-36.4692	323.531
protonema-219	-24.2277	335.772
protonema-220	177.955	177.955
protonema-221	-161.565	198.435
protonema-222	0	360
protonema-223	-30.0686	329.931
protonema-224	-19.7989	340.201
protonema-225	-14.0362	345.964
protonema-226	2.38594	2.38594
protonema-227	-19.9831	340.017
protonema-228	-19.179	340.821
protonema-229	-14.5345	345.466
protonema-230	20.556	20.556
protonema-231	0	360
protonema-232	2.72631	2.72631
protonema-233	-20.8545	339.146
protonema-234	-30.9638	329.036
protonema-235	-11.3099	348.69
protonema-236	-18.4349	341.565
protonema-237	-23.9625	336.038
protonema-238	-2.48955	357.51
protonema-239	15.5241	15.5241
protonema-240	8.53077	8.53077
protonema-241	32.9052	32.9052
protonema-242	11.3099	11.3099
protonema-243	23.1986	23.1986
protonema-244	12.2648	12.2648
protonema-245	16.9275	16.9275
protonema-246	-4.96974	355.03
protonema-247	12.5288	12.5288
protonema-248	-2.2026	357.797
protonema-249	-36.2538	323.746
protonema-250	-6.58195	353.418
protonema-251	-3.01279	356.987
protonema-252	-2.72631	357.274
protonema-253	5.52754	5.52754
protonema-254	28.8108	28.8108
protonema-255	2.60256	2.60256
protonema-256	7.59464	7.59464
protonema-257	-2.60256	357.397
protonema-258	0	360
protonema-259	0	360
protonema-260	-16.9275	343.072
protonema-261	0	360
protonema-262	-2.72631	357.274
protonema-263	160.346	160.346
protonema-264	50.1944	50.1944
protonema-265	-11.3099	348.69
protonema-266	-6.34019	353.66
protonema-267	-6.70984	353.29
protonema-268	-18.4349	341.565
protonema-269	2.48955	2.48955
protonema-270	5.19443	5.19443
protonema-271	28.0725	28.0725
protonema-272	0	360
protonema-273	40.2364	40.2364
protonema-274	34.6952	34.6952
protonema-275	21.0375	21.0375
protonema-276	127.405	127.405
protonema-277	-8.42697	351.573
protonema-278	2.29061	2.29061
protonema-279	76.6075	76.6075
protonema-280	57.2648	57.2648
protonema-281	55.3048	55.3048
protonema-282	12.8043	12.8043
protonema-283	125.538	125.538
protonema-284	85.2364	85.2364
protonema-285	2.29061	2.29061
protonema-286	92.2026	92.2026
protonema-287	37.5686	37.5686
protonema-288	50.9061	50.9061
protonema-289	165.256	165.256
protonema-290	123.69	123.69
protonema-291	70.0169	70.0169
protonema-292	132.51	132.51
protonema-293	154.654	154.654
protonema-294	140.528	140.528
protonema-295	173.66	173.66
protonema-296	160.346	160.346
protonema-297	129.094	129.094
protonema-298	151.699	151.699
protonema-299	165.964	165.964
protonema-300	150.255	150.255
protonema-301	82.4054	82.4054
protonema-302	135	135
protonema-303	140.528	140.528
protonema-304	144.162	144.162
protonema-305	165.964	165.964
protonema-306	169.216	169.216
protonema-307	130.236	130.236
protonema-308	154.983	154.983
protonema-309	128.66	128.66
protonema-310	129.094	129.094
protonema-311	175.03	175.03
protonema-312	148.241	148.241
protonema-313	92.8624	92.8624
protonema-314	128.157	128.157
protonema-315	122.005	122.005
protonema-316	139.086	139.086
protonema-317	104.744	104.744
protonema-318	127.875	127.875
protonema-319	115.346	115.346
protonema-320	123.69	123.69
protonema-321	123.69	123.69
protonema-322	109.44	109.44
protonema-323	161.565	161.565
protonema-324	136.637	136.637
protonema-325	102.095	102.095
protonema-326	117.646	117.646
protonema-327	149.036	149.036
protonema-328	99.4623	99.4623
protonema-329	47.2906	47.2906
protonema-330	136.736	136.736
protonema-331	144.782	144.782
protonema-332	147.724	147.724
protonema-333	140.528	140.528
protonema-334	72.4744	72.4744
protonema-335	112.62	112.62
protonema-336	114.444	114.444
protonema-337	132.709	132.709
protonema-338	106.39	106.39
protonema-339	143.616	143.616
protonema-340	126.87	126.87
protonema-341	158.199	158.199
protonema-342	144.689	144.689
protonema-343	115.201	115.201
protonema-344	96.009	96.009
protonema-345	90	90
protonema-346	152.241	152.241
protonema-347	153.435	153.435
protonema-348	136.469	136.469
protonema-349	135	135
protonema-350	156.371	156.371
protonema-351	164.476	164.476
protonema-352	151.557	151.557
protonema-353	139.764	139.764
protonema-354	-173.66	186.34
protonema-355	105.945	105.945
protonema-356	150.945	150.945
protonema-357	152.241	152.241
protonema-358	147.724	147.724
protonema-359	147.995	147.995
protonema-360	136.848	136.848
protonema-361	143.746	143.746
protonema-362	140.194	140.194
protonema-363	113.629	113.629
protonema-364	137.726	137.726
protonema-365	180	180
protonema-366	171.469	171.469
protonema-367	146.31	146.31
protonema-368	158.199	158.199
protonema-369	-144.462	215.538
protonema-370	-174.806	185.194
protonema-371	-177.138	182.862
protonema-372	180	180
protonema-373	171.573	171.573
protonema-374	161.565	161.565
protonema-375	180	180
protonema-376	-159.444	200.556
protonema-377	-149.931	210.069
protonema-378	-92.1211	267.879
protonema-379	-83.2902	276.71
protonema-380	-61.3895	298.61
protonema-381	-34.992	325.008
protonema-382	-113.962	246.038
protonema-383	-168.69	191.31
protonema-384	-112.38	247.62
protonema-385	-95.4403	264.56
protonema-386	-158.749	201.251
protonema-387	-163.072	196.928
protonema-388	-170.91	189.09
protonema-389	-63.4349	296.565
protonema-390	-30.5792	329.421
protonema-391	-70.821	289.179
protonema-392	-4.57392	355.426
protonema-393	-9.46232	350.538
protonema-394	-45	315
protonema-395	-36.3844	323.616
protonema-396	-5.04245	354.958
protonema-397	-31.4296	328.57
protonema-398	-12.2648	347.735
protonema-399	-33.6901	326.31
protonema-400	-34.3803	325.62
protonema-401	-113.199	246.801
protonema-402	-12.7244	347.276
protonema-403	-16.2602	343.74
protonema-404	-21.8014	338.199
protonema-405	18.4349	18.4349
protonema-406	-18.4349	341.565
protonema-407	-34.5085	325.491
protonema-408	9.78241	9.78241
protonema-409	-28.4429	331.557
protonema-410	12.2648	12.2648
protonema-411	-24.2277	335.772
protonema-412	9.86581	9.86581
protonema-413	25.4633	25.4633
protonema-414	-5.71059	354.289
protonema-415	27.7585	27.7585
protonema-416	3.01279	3.01279
protonema-417	-6.34019	353.66
protonema-418	20.8545	20.8545
protonema-419	-9.46232	350.538
protonema-420	-12.5288	347.471
protonema-421	5.71059	5.71059

## Sheet: Fig. S6B
The data set used in Fig. S6B
DMSO (WT)	Angle (–180 to 180)	Convert to 360°		DMSO (cdka-dko)	Angle (–180 to 180)	Convert to 360°		100 μM TIBA (WT)	Angle (–180 to 180)	Convert to 360°		100 μM TIBA (cdka-dko)	Angle (–180 to 180)	Convert to 360°		500 μM TIBA (WT)	Angle (–180 to 180)	Convert to 360°		500 μM TIBA (cdka-dko)	Angle (–180 to 180)	Convert to 360°
protonema-1	20.556	20.556		protonema-1	78.6901	78.6901		protonema-1	-23.3556	336.644		protonema-1	83.2902	83.2902		protonema-1	80.789	80.789		protonema-1	21.8014	21.8014
protonema-2	12.5288	12.5288		protonema-2	80.9605	80.9605		protonema-2	2.663	2.663		protonema-2	112.932	112.932		protonema-2	85.1009	85.1009		protonema-2	90	90
protonema-3	16.9908	16.9908		protonema-3	57.9946	57.9946		protonema-3	-7.94347	352.057		protonema-3	109.44	109.44		protonema-3	87.7974	87.7974		protonema-3	95.7106	95.7106
protonema-4	-24.3411	335.659		protonema-4	53.7462	53.7462		protonema-4	50.1944	50.1944		protonema-4	96.1155	96.1155		protonema-4	111.448	111.448		protonema-4	98.6156	98.6156
protonema-5	17.354	17.354		protonema-5	59.7436	59.7436		protonema-5	27.3499	27.3499		protonema-5	91.7357	91.7357		protonema-5	84.8056	84.8056		protonema-5	78.3664	78.3664
protonema-6	-2.8624	357.138		protonema-6	108.97	108.97		protonema-6	60.7512	60.7512		protonema-6	128.157	128.157		protonema-6	83.6598	83.6598		protonema-6	94.6355	94.6355
protonema-7	104.036	104.036		protonema-7	81.2538	81.2538		protonema-7	33.3106	33.3106		protonema-7	109.983	109.983		protonema-7	50.7106	50.7106		protonema-7	96.3402	96.3402
protonema-8	98.9726	98.9726		protonema-8	85.2364	85.2364		protonema-8	27.6995	27.6995		protonema-8	105.422	105.422		protonema-8	79.2869	79.2869		protonema-8	105.255	105.255
protonema-9	34.0459	34.0459		protonema-9	88.7546	88.7546		protonema-9	75.2564	75.2564		protonema-9	90	90		protonema-9	100.62	100.62		protonema-9	82.0928	82.0928
protonema-10	9.63754	9.63754		protonema-10	113.199	113.199		protonema-10	49.3987	49.3987		protonema-10	92.7263	92.7263		protonema-10	104.036	104.036		protonema-10	102.529	102.529
protonema-11	-21.5713	338.429		protonema-11	103.325	103.325		protonema-11	37.875	37.875		protonema-11	83.1572	83.1572		protonema-11	93.5763	93.5763		protonema-11	86.9872	86.9872
protonema-12	5.85601	5.85601		protonema-12	57.0948	57.0948		protonema-12	43.9584	43.9584		protonema-12	105.068	105.068		protonema-12	104.421	104.421		protonema-12	80.9605	80.9605
protonema-13	-8.29715	351.703		protonema-13	95.4403	95.4403		protonema-13	53.8418	53.8418		protonema-13	92.1211	92.1211		protonema-13	121.608	121.608		protonema-13	94.8991	94.8991
protonema-14	-5.71059	354.289		protonema-14	84.6855	84.6855		protonema-14	56.8215	56.8215		protonema-14	73.4956	73.4956		protonema-14	85.9144	85.9144		protonema-14	86.4237	86.4237
protonema-15	23.1986	23.1986		protonema-15	88.4518	88.4518		protonema-15	30.6997	30.6997		protonema-15	81.2538	81.2538		protonema-15	71.0754	71.0754		protonema-15	93.2705	93.2705
protonema-16	7.76517	7.76517		protonema-16	66.9745	66.9745		protonema-16	79.2869	79.2869		protonema-16	65.7723	65.7723		protonema-16	82.6942	82.6942		protonema-16	90	90
protonema-17	12.3391	12.3391		protonema-17	63.4349	63.4349		protonema-17	-12.5288	347.471		protonema-17	66.8014	66.8014		protonema-17	51.7098	51.7098		protonema-17	84.144	84.144
protonema-18	66.1941	66.1941		protonema-18	73.3008	73.3008		protonema-18	-20.7723	339.228		protonema-18	96.3402	96.3402		protonema-18	70.1448	70.1448		protonema-18	97.5946	97.5946
protonema-19	14.0362	14.0362		protonema-19	97.9072	97.9072		protonema-19	27.1497	27.1497		protonema-19	106.699	106.699		protonema-19	97.6961	97.6961		protonema-19	95.5275	95.5275
protonema-20	36.5289	36.5289		protonema-20	99.7824	99.7824		protonema-20	49.3987	49.3987		protonema-20	90	90		protonema-20	103.134	103.134		protonema-20	72.646	72.646
protonema-21	28.0725	28.0725		protonema-21	95.5275	95.5275		protonema-21	127.694	127.694		protonema-21	102.265	102.265		protonema-21	98.1301	98.1301		protonema-21	93.5763	93.5763
protonema-22	-16.9275	343.072		protonema-22	63.4349	63.4349		protonema-22	26.5651	26.5651		protonema-22	82.5686	82.5686		protonema-22	72.7585	72.7585		protonema-22	82.3039	82.3039
protonema-23	32.9052	32.9052		protonema-23	108.435	108.435		protonema-23	54.4623	54.4623		protonema-23	102.265	102.265		protonema-23	83.6598	83.6598		protonema-23	90	90
protonema-24	28.706	28.706		protonema-24	116.565	116.565		protonema-24	-32.4712	327.529		protonema-24	127.569	127.569		protonema-24	109.654	109.654		protonema-24	98.7462	98.7462
protonema-25	123.366	123.366		protonema-25	110.854	110.854		protonema-25	137.49	137.49		protonema-25	-15.0685	344.932		protonema-25	53.4711	53.4711		protonema-25	98.3659	98.3659
protonema-26	129.174	129.174		protonema-26	87.337	87.337		protonema-26	119.358	119.358		protonema-26	100.62	100.62		protonema-26	76.293	76.293		protonema-26	101.004	101.004
protonema-27	8.97263	8.97263		protonema-27	88.6028	88.6028		protonema-27	31.185	31.185		protonema-27	117.759	117.759		protonema-27	115.866	115.866		protonema-27	88.6361	88.6361
protonema-28	124.592	124.592		protonema-28	68.459	68.459		protonema-28	26.5651	26.5651		protonema-28	-106.26	253.74		protonema-28	115.71	115.71		protonema-28	85.6013	85.6013
protonema-29	10.8855	10.8855		protonema-29	122.735	122.735		protonema-29	26.5651	26.5651		protonema-29	-133.264	226.736		protonema-29	85.7636	85.7636		protonema-29	83.0888	83.0888
protonema-30	140.194	140.194		protonema-30	108.435	108.435		protonema-30	29.0546	29.0546		protonema-30	101.31	101.31		protonema-30	92.3859	92.3859		protonema-30	88.6678	88.6678
protonema-31	152.403	152.403		protonema-31	-133.315	226.685		protonema-31	13.6713	13.6713		protonema-31	-35.8377	324.162		protonema-31	95.9061	95.9061		protonema-31	96.3402	96.3402
protonema-32	-172.875	187.125		protonema-32	-34.7778	325.222		protonema-32	38.1572	38.1572		protonema-32	-104.036	255.964		protonema-32	84.4278	84.4278		protonema-32	96.0725	96.0725
protonema-33	133.025	133.025		protonema-33	19.44	19.44		protonema-33	24.3411	24.3411		protonema-33	71.5651	71.5651		protonema-33	106.991	106.991		protonema-33	101.689	101.689
protonema-34	133.995	133.995		protonema-34	91.7357	91.7357		protonema-34	2.663	2.663		protonema-34	77.0054	77.0054		protonema-34	62.0205	62.0205		protonema-34	91.4321	91.4321
protonema-35	159.829	159.829		protonema-35	106.39	106.39		protonema-35	32.9052	32.9052		protonema-35	84.144	84.144		protonema-35	85.7108	85.7108		protonema-35	96.789	96.789
protonema-36	143.673	143.673		protonema-36	73.3008	73.3008		protonema-36	12.8043	12.8043		protonema-36	88.0251	88.0251		protonema-36	68.1986	68.1986		protonema-36	86.1859	86.1859
protonema-37	174.92	174.92		protonema-37	-104.534	255.466		protonema-37	119.539	119.539		protonema-37	92.8624	92.8624		protonema-37	61.607	61.607		protonema-37	94.7636	94.7636
protonema-38	153.435	153.435		protonema-38	-110.556	249.444		protonema-38	17.5256	17.5256		protonema-38	91.5482	91.5482		protonema-38	77.4712	77.4712		protonema-38	94.8991	94.8991
protonema-39	143.531	143.531		protonema-39	70.0169	70.0169		protonema-39	18.4349	18.4349		protonema-39	73.3008	73.3008		protonema-39	108.925	108.925		protonema-39	92.9357	92.9357
protonema-40	72.646	72.646		protonema-40	99.4623	99.4623		protonema-40	-14.0362	345.964		protonema-40	94.3987	94.3987		protonema-40	90	90		protonema-40	88.4089	88.4089
protonema-41	164.624	164.624		protonema-41	96.9811	96.9811		protonema-41	58.815	58.815		protonema-41	60.2551	60.2551		protonema-41	70.1448	70.1448		protonema-41	109.654	109.654
protonema-42	62.354	62.354		protonema-42	101.976	101.976		protonema-42	23.3852	23.3852		protonema-42	116.565	116.565		protonema-42	114.775	114.775		protonema-42	85.1009	85.1009
protonema-43	135.909	135.909		protonema-43	53.8418	53.8418		protonema-43	103.627	103.627		protonema-43	119.982	119.982		protonema-43	97.4959	97.4959		protonema-43	88.698	88.698
protonema-44	118.926	118.926		protonema-44	78.4862	78.4862		protonema-44	32.8285	32.8285		protonema-44	65.4328	65.4328		protonema-44	93.1798	93.1798		protonema-44	98.1301	98.1301
protonema-45	128.83	128.83		protonema-45	99.4623	99.4623		protonema-45	-9.92625	350.074		protonema-45	104.826	104.826		protonema-45	112.38	112.38		protonema-45	94.8991	94.8991
protonema-46	157.479	157.479		protonema-46	108.435	108.435		protonema-46	129.806	129.806		protonema-46	100.305	100.305		protonema-46	72.7585	72.7585		protonema-46	-71.5651	288.435
protonema-47	157.557	157.557		protonema-47	102.724	102.724		protonema-47	168.111	168.111		protonema-47	72.5528	72.5528		protonema-47	81.5289	81.5289		protonema-47	-64.8852	295.115
protonema-48	164.32	164.32		protonema-48	123.69	123.69		protonema-48	114.905	114.905		protonema-48	105.376	105.376		protonema-48	59.3493	59.3493		protonema-48	-119.197	240.803
protonema-49	-173.884	186.116		protonema-49	65.7723	65.7723		protonema-49	104.534	104.534		protonema-49	77.1957	77.1957		protonema-49	98.3659	98.3659		protonema-49	-93.0941	266.906
protonema-50	123.179	123.179		protonema-50	115.71	115.71		protonema-50	48.3665	48.3665		protonema-50	56.7683	56.7683		protonema-50	72.5528	72.5528		protonema-50	-77.9052	282.095
protonema-51	-162.582	197.418		protonema-51	116.565	116.565		protonema-51	71.0754	71.0754		protonema-51	136.081	136.081		protonema-51	96.4831	96.4831		protonema-51	91.5074	91.5074
protonema-52	138.652	138.652		protonema-52	67.5206	67.5206		protonema-52	119.197	119.197		protonema-52	61.9275	61.9275		protonema-52	88.2643	88.2643		protonema-52	88.2643	88.2643
protonema-53	167.989	167.989		protonema-53	75.9638	75.9638		protonema-53	100.784	100.784		protonema-53	80.5377	80.5377		protonema-53	97.9072	97.9072		protonema-53	90	90
protonema-54	158.806	158.806		protonema-54	86.0548	86.0548		protonema-54	78.6901	78.6901		protonema-54	106.314	106.314		protonema-54	95.4403	95.4403		protonema-54	93.0941	93.0941
protonema-55	82.875	82.875		protonema-55	83.991	83.991		protonema-55	115.017	115.017		protonema-55	120.735	120.735		protonema-55	105.255	105.255		protonema-55	90	90
protonema-56	163.413	163.413		protonema-56	75.9638	75.9638		protonema-56	98.8807	98.8807		protonema-56	98.1301	98.1301		protonema-56	126.87	126.87		protonema-56	101.004	101.004
protonema-57	-159.59	200.41		protonema-57	73.8108	73.8108		protonema-57	54.4623	54.4623		protonema-57	82.4054	82.4054		protonema-57	-83.4802	276.52		protonema-57	82.875	82.875
protonema-58	147.995	147.995		protonema-58	95.7106	95.7106		protonema-58	125.538	125.538		protonema-58	119.745	119.745		protonema-58	-90	270		protonema-58	93.4682	93.4682
protonema-59	173.558	173.558		protonema-59	88.0251	88.0251		protonema-59	147.529	147.529		protonema-59	83.4802	83.4802		protonema-59	-70.3462	289.654		protonema-59	88.2643	88.2643
protonema-60	-165.964	194.036		protonema-60	105.524	105.524		protonema-60	74.7449	74.7449		protonema-60	74.7449	74.7449		protonema-60	-65.556	294.444		protonema-60	79.2157	79.2157
protonema-61	-173.66	186.34		protonema-61	104.47	104.47		protonema-61	116.565	116.565		protonema-61	88.5679	88.5679		protonema-61	-78.0239	281.976		protonema-61	83.6598	83.6598
protonema-62	-70.0169	289.983		protonema-62	128.157	128.157		protonema-62	64.7989	64.7989		protonema-62	90	90		protonema-62	-78.0239	281.976		protonema-62	93.9005	93.9005
protonema-63	-42.1844	317.816		protonema-63	98.6156	98.6156		protonema-63	157.694	157.694		protonema-63	92.7927	92.7927		protonema-63	-58.2986	301.701		protonema-63	35.1342	35.1342
protonema-64	175.135	175.135		protonema-64	78.1113	78.1113		protonema-64	123.232	123.232		protonema-64	79.6952	79.6952		protonema-64	-70.4633	289.537		protonema-64	93.9909	93.9909
protonema-65	-156.038	203.962		protonema-65	97.8533	97.8533		protonema-65	137.291	137.291		protonema-65	91.8476	91.8476		protonema-65	-72.1811	287.819		protonema-65	85.2364	85.2364
protonema-66	-139.399	220.601		protonema-66	91.9749	91.9749		protonema-66	142.125	142.125		protonema-66	100.437	100.437		protonema-66	-75.0686	284.931		protonema-66	73.8557	73.8557
protonema-67	-118.072	241.928		protonema-67	74.4759	74.4759		protonema-67	163.686	163.686		protonema-67	-128.66	231.34		protonema-67	-70.0169	289.983		protonema-67	102.995	102.995
protonema-68	-154.799	205.201		protonema-68	111.161	111.161		protonema-68	85.7636	85.7636		protonema-68	109.747	109.747		protonema-68	-80.0738	279.926		protonema-68	105.524	105.524
protonema-69	-126.87	233.13		protonema-69	59.9314	59.9314		protonema-69	156.251	156.251		protonema-69	109.359	109.359		protonema-69	-65.0952	294.905		protonema-69	83.1572	83.1572
protonema-70	-52.125	307.875		protonema-70	77.7995	77.7995		protonema-70	92.2906	92.2906		protonema-70	111.801	111.801		protonema-70	-66.8014	293.199		protonema-70	96.7098	96.7098
protonema-71	-166.551	193.449		protonema-71	76.6755	76.6755		protonema-71	121.218	121.218		protonema-71	79.992	79.992		protonema-71	-75.2564	284.744		protonema-71	98.1301	98.1301
protonema-72	-130.236	229.764		protonema-72	113.962	113.962		protonema-72	-172.333	187.667		protonema-72	103.241	103.241		protonema-72	-87.5104	272.49		protonema-72	71.5651	71.5651
protonema-73	-149.859	210.141		protonema-73	111.801	111.801		protonema-73	166.608	166.608		protonema-73	149.036	149.036		protonema-73	-76.2637	283.736		protonema-73	100.305	100.305
protonema-74	-133.919	226.081		protonema-74	105.642	105.642		protonema-74	176.82	176.82		protonema-74	115.278	115.278		protonema-74	-73.6105	286.39		protonema-74	92.6026	92.6026
protonema-75	145.125	145.125		protonema-75	107.103	107.103		protonema-75	145.222	145.222		protonema-75	67.0113	67.0113		protonema-75	-165.964	194.036		protonema-75	80.789	80.789
protonema-76	-177.138	182.862		protonema-76	94.2892	94.2892		protonema-76	112.306	112.306						protonema-76	-109.855	250.145		protonema-76	94.0856	94.0856
protonema-77	180	180		protonema-77	-86.9872	273.013		protonema-77	153.435	153.435						protonema-77	-74.9315	285.068		protonema-77	91.3322	91.3322
protonema-78	-98.1301	261.87		protonema-78	-96.1702	263.83		protonema-78	152.176	152.176						protonema-78	-109.654	250.346		protonema-78	94.0856	94.0856
protonema-79	-139.236	220.764		protonema-79	162.121	162.121		protonema-79	74.7449	74.7449						protonema-79	-121.827	238.173		protonema-79	93.4336	93.4336
protonema-80	-95.7106	264.289		protonema-80	-148.241	211.759		protonema-80	51.8428	51.8428						protonema-80	-97.8533	262.147		protonema-80	95.5722	95.5722
protonema-81	-127.304	232.696		protonema-81	157.521	157.521		protonema-81	63.9967	63.9967						protonema-81	-119.745	240.255		protonema-81	-153.435	206.565
protonema-82	-102.529	257.471		protonema-82	172.405	172.405		protonema-82	107.526	107.526						protonema-82	-90	270		protonema-82	-62.7004	297.3
protonema-83	-141.116	218.884		protonema-83	119.055	119.055		protonema-83	130.914	130.914						protonema-83	-107.526	252.474		protonema-83	-69.2277	290.772
protonema-84	-88.4518	271.548		protonema-84	115.769	115.769		protonema-84	130.462	130.462						protonema-84	-104.931	255.069		protonema-84	-90	270
protonema-85	-127.476	232.524		protonema-85	-126.501	233.499		protonema-85	164.219	164.219						protonema-85	-102.381	257.619		protonema-85	-67.3801	292.62
protonema-86	-99.4623	260.538		protonema-86	-67.1663	292.834		protonema-86	153.435	153.435						protonema-86	67.5206	67.5206		protonema-86	-96.1702	263.83
protonema-87	-91.6366	268.363		protonema-87	133.025	133.025		protonema-87	136.219	136.219						protonema-87	63.9465	63.9465		protonema-87	-116.565	243.435
protonema-88	-132.274	227.726		protonema-88	-121.866	238.134		protonema-88	131.186	131.186						protonema-88	105.709	105.709		protonema-88	-106.091	253.909
protonema-89	-136.736	223.264		protonema-89	-64.1336	295.866		protonema-89	132.089	132.089						protonema-89	115.346	115.346		protonema-89	-67.5206	292.479
protonema-90	-145.886	214.114		protonema-90	-91.2189	268.781		protonema-90	-175.815	184.185						protonema-90	95.4923	95.4923		protonema-90	80.9097	80.9097
protonema-91	-162.474	197.526		protonema-91	-59.0362	300.964		protonema-91	-165.579	194.421						protonema-91	62.9044	62.9044		protonema-91	95.4403	95.4403
protonema-92	-148.736	211.264		protonema-92	-105.154	254.846		protonema-92	141.766	141.766						protonema-92	77.7995	77.7995		protonema-92	-14.5345	345.466
protonema-93	-132.089	227.911		protonema-93	-41.6335	318.366		protonema-93	120.379	120.379						protonema-93	50.7106	50.7106
protonema-94	-36.6071	323.393		protonema-94	-48.9452	311.055		protonema-94	108.435	108.435						protonema-94	70.1448	70.1448
protonema-95	-50.7106	309.289		protonema-95	-59.0362	300.964		protonema-95	-160.866	199.134						protonema-95	68.4287	68.4287
protonema-96	-123.311	236.689		protonema-96	5.85601	5.85601		protonema-96	73.3008	73.3008						protonema-96	105.593	105.593
protonema-97	-104.421	255.579		protonema-97	-148.861	211.139		protonema-97	144.293	144.293						protonema-97	115.278	115.278
protonema-98	-73.0092	286.991		protonema-98	-138.24	221.76		protonema-98	129.987	129.987						protonema-98	122.152	122.152
protonema-99	-142.496	217.504		protonema-99	-59.6568	300.343		protonema-99	37.9987	37.9987						protonema-99	100.437	100.437
protonema-100	-87.1376	272.862		protonema-100	-35.8377	324.162		protonema-100	28.3008	28.3008						protonema-100	108.97	108.97
protonema-101	-73.54	286.46		protonema-101	94.316	94.316		protonema-101	6.98106	6.98106						protonema-101	83.7742	83.7742
protonema-102	-93.4682	266.532		protonema-102	-110.41	249.59		protonema-102	16.5571	16.5571						protonema-102	107.969	107.969
protonema-103	-108.435	251.565		protonema-103	113.199	113.199		protonema-103	41.7603	41.7603						protonema-103	122.152	122.152
protonema-104	-163.301	196.699		protonema-104	-24.2277	335.772		protonema-104	35.9097	35.9097						protonema-104	69.8637	69.8637
protonema-105	-97.125	262.875						protonema-105	4.76364	4.76364						protonema-105	85.7108	85.7108
protonema-106	-24.5377	335.462						protonema-106	177.138	177.138						protonema-106	75.6186	75.6186
protonema-107	-111.801	248.199						protonema-107	130.156	130.156						protonema-107	74.7449	74.7449
protonema-108	-55.8403	304.16						protonema-108	150.255	150.255						protonema-108	66.1613	66.1613
protonema-109	-152.819	207.181						protonema-109	153.435	153.435						protonema-109	78.3664	78.3664
protonema-110	-139.399	220.601						protonema-110	130.815	130.815						protonema-110	105.255	105.255
protonema-111	-154.231	205.769						protonema-111	126.027	126.027						protonema-111	128.418	128.418
protonema-112	-119.168	240.832						protonema-112	154.026	154.026						protonema-112	87.6141	87.6141
protonema-113	-124.509	235.491						protonema-113	137.291	137.291						protonema-113	64.359	64.359
protonema-114	-68.9625	291.038						protonema-114	-168.887	191.113						protonema-114	80.2724	80.2724
protonema-115	-90	270						protonema-115	122.829	122.829						protonema-115	70.1148	70.1148
protonema-116	-123.232	236.768						protonema-116	162.897	162.897						protonema-116	60.8025	60.8025
protonema-117	-138.013	221.987						protonema-117	101.976	101.976						protonema-117	119.055	119.055
protonema-118	-66.6148	293.385						protonema-118	123.69	123.69						protonema-118	101.31	101.31
protonema-119	-61.8214	298.179						protonema-119	-173.418	186.582						protonema-119	97.9072	97.9072
protonema-120	-49.844	310.156						protonema-120	-176.566	183.434						protonema-120	62.8503	62.8503
protonema-121	-67.9638	292.036						protonema-121	138.468	138.468						protonema-121	91.5911	91.5911
protonema-122	-33.9965	326.004						protonema-122	138.468	138.468						protonema-122	100.84	100.84
protonema-123	-43.2643	316.736						protonema-123	69.444	69.444						protonema-123	115.942	115.942
protonema-124	-49.0856	310.914						protonema-124	156.448	156.448						protonema-124	133.363	133.363
protonema-125	-64.7989	295.201						protonema-125	176.028	176.028						protonema-125	102.339	102.339
protonema-126	-114.567	245.433						protonema-126	56.3099	56.3099						protonema-126	116.075	116.075
protonema-127	-68.459	291.541						protonema-127	135	135						protonema-127	123.275	123.275
protonema-128	-32.1523	327.848						protonema-128	86.0995	86.0995						protonema-128	95.1944	95.1944
protonema-129	-86.9059	273.094						protonema-129	153.435	153.435						protonema-129	83.2902	83.2902
protonema-130	-10.3889	349.611						protonema-130	73.7398	73.7398						protonema-130	122.574	122.574
protonema-131	-32.9694	327.031						protonema-131	66.0375	66.0375						protonema-131	109.747	109.747
protonema-132	-31.2184	328.782						protonema-132	60.2551	60.2551						protonema-132	135.909	135.909
protonema-133	-157.694	202.306						protonema-133	61.607	61.607						protonema-133	116.98	116.98
protonema-134	-11.3099	348.69						protonema-134	138.366	138.366						protonema-134	127.648	127.648
protonema-135	37.6476	37.6476						protonema-135	161.075	161.075						protonema-135	134.236	134.236
protonema-136	90	90						protonema-136	180	180						protonema-136	129.094	129.094
protonema-137	0	360						protonema-137	88.2101	88.2101						protonema-137	-68.1986	291.801
protonema-138	59.8586	59.8586						protonema-138	118.393	118.393						protonema-138	-38.2338	321.766
protonema-139	0	360						protonema-139	106.144	106.144						protonema-139	-67.3801	292.62
protonema-140	-19.2307	340.769						protonema-140	178.698	178.698						protonema-140	-72.4744	287.526
protonema-141	0	360						protonema-141	-145.176	214.824						protonema-141	-106.557	253.443
protonema-142	-42.4362	317.564						protonema-142	-111.371	248.629						protonema-142	-90	270
protonema-143	8.74616	8.74616						protonema-143	3.81407	3.81407						protonema-143	-102.804	257.196
protonema-144	17.5256	17.5256						protonema-144	-35.7539	324.246						protonema-144	39.8056	39.8056
protonema-145	38.6598	38.6598						protonema-145	-53.4711	306.529						protonema-145	-96.8428	263.157
protonema-146	21.2505	21.2505						protonema-146	-66.6148	293.385						protonema-146	-115.115	244.885
protonema-147	28.4956	28.4956						protonema-147	-66.8014	293.199						protonema-147	-119.249	240.751
protonema-148	54.6375	54.6375						protonema-148	1.36393	1.36393						protonema-148	-132.709	227.291
protonema-149	14.0362	14.0362						protonema-149	12.9074	12.9074						protonema-149	-112.38	247.62
protonema-150	0	360						protonema-150	-81.573	278.427						protonema-150	-101.31	258.69
protonema-151	34.3302	34.3302						protonema-151	-16.5873	343.413						protonema-151	-95.5275	264.472
protonema-152	29.7449	29.7449						protonema-152	29.9816	29.9816						protonema-152	-91.2189	268.781
protonema-153	-3.36646	356.634						protonema-153	32.2756	32.2756						protonema-153	-97.9435	262.057
protonema-154	-4.48461	355.515						protonema-154	-158.429	201.571						protonema-154	-74.6237	285.376
protonema-155	30.7627	30.7627						protonema-155	30.9638	30.9638						protonema-155	-78.6901	281.31
protonema-156	-2.60256	357.397						protonema-156	-68.1986	291.801						protonema-156	-88.4518	271.548
protonema-157	14.0362	14.0362						protonema-157	-75.6186	284.381						protonema-157	-105.255	254.745
protonema-158	30.9638	30.9638						protonema-158	-73.8108	286.189
protonema-159	-3.57633	356.424						protonema-159	-23.7495	336.251
protonema-160	37.5686	37.5686						protonema-160	7.12502	7.12502
protonema-161	108.435	108.435						protonema-161	17.5256	17.5256
protonema-162	36.5289	36.5289						protonema-162	24.5672	24.5672
protonema-163	2.48955	2.48955						protonema-163	54.4623	54.4623
protonema-164	4.76364	4.76364						protonema-164	-75.1735	284.826
protonema-165	72.0721	72.0721						protonema-165	-1.4321	358.568
protonema-166	12.0115	12.0115						protonema-166	-22.3801	337.62
protonema-167	40.486	40.486						protonema-167	-90	270
protonema-168	-28.8557	331.144						protonema-168	-24.2277	335.772
protonema-169	168.179	168.179						protonema-169	38.8845	38.8845
protonema-170	0	360						protonema-170	29.7449	29.7449
protonema-171	39.1737	39.1737						protonema-171	110.556	110.556
protonema-172	42.1844	42.1844						protonema-172	-22.751	337.249
protonema-173	5.07961	5.07961						protonema-173	164.876	164.876
protonema-174	10.6197	10.6197						protonema-174	-21.6148	338.385
protonema-175	33.6901	33.6901						protonema-175	-26.5651	333.435
protonema-176	-2.2026	357.797						protonema-176	-2.72631	357.274
protonema-177	29.6045	29.6045						protonema-177	37.875	37.875
protonema-178	147.804	147.804						protonema-178	26.5651	26.5651
protonema-179	153.97	153.97						protonema-179	1.90915	1.90915
protonema-180	147.724	147.724						protonema-180	59.0362	59.0362
protonema-181	145.923	145.923						protonema-181	47.3859	47.3859
protonema-182	33.6901	33.6901						protonema-182	158.629	158.629
protonema-183	166.759	166.759
protonema-184	87.6141	87.6141
protonema-185	174.053	174.053
protonema-186	177.337	177.337
protonema-187	135.881	135.881
protonema-188	-177.917	182.083
protonema-189	148.134	148.134
protonema-190	94.6355	94.6355
protonema-191	74.3578	74.3578
protonema-192	146.31	146.31
protonema-193	-174.289	185.711
protonema-194	86.0995	86.0995
protonema-195	122.969	122.969
protonema-196	-174.806	185.194
protonema-197	121.504	121.504
protonema-198	140.194	140.194
protonema-199	64.359	64.359
protonema-200	129.472	129.472
protonema-201	124.509	124.509
protonema-202	111.801	111.801
protonema-203	154.537	154.537
protonema-204	116.565	116.565
protonema-205	141.34	141.34
protonema-206	137.121	137.121
protonema-207	141.843	141.843
protonema-208	141.116	141.116
protonema-209	150.255	150.255
protonema-210	154.179	154.179
protonema-211	152.85	152.85
protonema-212	146.659	146.659
protonema-213	157.932	157.932
protonema-214	155.659	155.659
protonema-215	125.538	125.538
protonema-216	142.125	142.125
protonema-217	123.69	123.69
protonema-218	135	135
protonema-219	156.801	156.801
protonema-220	-173.797	186.203
protonema-221	165.719	165.719
protonema-222	-161.114	198.886
protonema-223	122.276	122.276
protonema-224	-172.405	187.595
protonema-225	-168.465	191.535
protonema-226	166.675	166.675
protonema-227	109.29	109.29
protonema-228	157.286	157.286
protonema-229	135	135
protonema-230	122.005	122.005
protonema-231	21.2505	21.2505
protonema-232	169.216	169.216
protonema-233	169.077	169.077
protonema-234	177.064	177.064
protonema-235	-150.068	209.932
protonema-236	-128.66	231.34
protonema-237	-117.216	242.784
protonema-238	-167.471	192.529
protonema-239	-171.607	188.393
protonema-240	-76.8094	283.191
protonema-241	-108.778	251.222
protonema-242	-128.66	231.34
protonema-243	-172.147	187.853
protonema-244	-155.056	204.944
protonema-245	-26.5651	333.435
protonema-246	-152.622	207.378
protonema-247	-114.362	245.638
protonema-248	-130.601	229.399
protonema-249	-96.2419	263.758
protonema-250	-127.747	232.253
protonema-251	-130.365	229.635
protonema-252	-122.661	237.339
protonema-253	-143.13	216.87
protonema-254	-76.5514	283.449
protonema-255	-154.885	205.115
protonema-256	-176.878	183.122
protonema-257	-107.784	252.216
protonema-258	-126.656	233.344
protonema-259	41.7295	41.7295
protonema-260	-61.049	298.951
protonema-261	-57.9946	302.005
protonema-262	-163.301	196.699
protonema-263	-159.305	200.695
protonema-264	-140.332	219.668
protonema-265	-153.435	206.565
protonema-266	-37.7757	322.224
protonema-267	-78.8571	281.143
protonema-268	-81.7029	278.297
protonema-269	-45	315
protonema-270	-131.634	228.366
protonema-271	-7.59464	352.405
protonema-272	-43.4926	316.507
protonema-273	-47.8156	312.184
protonema-274	-11.3099	348.69
protonema-275	-21.5713	338.429
protonema-276	45.9094	45.9094
protonema-277	34.0772	34.0772
protonema-278	51.1702	51.1702
protonema-279	1.54816	1.54816
protonema-280	62.4027	62.4027

## Sheet: Fig. S6C
The data set used in Fig. S6C
DMSO (WT)	Angle (–180 to 180)	Convert to 360°		DMSO (cdka-dko)	Angle (–180 to 180)	Convert to 360°		0.6 μM LatB (WT)	Angle (–180 to 180)	Convert to 360°		0.6 μM LatB (cdka-dko)	Angle (–180 to 180)	Convert to 360°
protonema-1	18.8861	18.8861		protonema-1	94.8991	94.8991		protonema-1	51.8428	51.8428		protonema-1	86.0548	86.0548
protonema-2	50.9061	50.9061		protonema-2	74.2914	74.2914		protonema-2	72.2553	72.2553		protonema-2	104.534	104.534
protonema-3	31.7014	31.7014		protonema-3	77.2756	77.2756		protonema-3	49.1849	49.1849		protonema-3	94.2364	94.2364
protonema-4	24.444	24.444		protonema-4	63.4349	63.4349		protonema-4	64.44	64.44		protonema-4	92.4896	92.4896
protonema-5	54.1623	54.1623		protonema-5	95.7106	95.7106		protonema-5	76.7595	76.7595		protonema-5	101.31	101.31
protonema-6	39.4007	39.4007		protonema-6	62.4472	62.4472		protonema-6	75.9638	75.9638		protonema-6	75.0686	75.0686
protonema-7	41.3478	41.3478		protonema-7	68.8387	68.8387		protonema-7	64.7989	64.7989		protonema-7	120.256	120.256
protonema-8	25.2011	25.2011		protonema-8	80.5377	80.5377		protonema-8	43.1524	43.1524		protonema-8	123.69	123.69
protonema-9	42.3974	42.3974		protonema-9	63.4349	63.4349		protonema-9	90	90		protonema-9	104.036	104.036
protonema-10	45	45		protonema-10	96.3402	96.3402		protonema-10	41.0091	41.0091		protonema-10	103.241	103.241
protonema-11	5.71059	5.71059		protonema-11	95.3558	95.3558		protonema-11	79.3803	79.3803		protonema-11	109.29	109.29
protonema-12	37.1467	37.1467		protonema-12	77.2756	77.2756		protonema-12	64.44	64.44		protonema-12	119.745	119.745
protonema-13	21.8014	21.8014		protonema-13	57.9946	57.9946		protonema-13	136.848	136.848		protonema-13	113.499	113.499
protonema-14	23.0513	23.0513		protonema-14	41.6335	41.6335		protonema-14	65.556	65.556		protonema-14	107.65	107.65
protonema-15	36.0274	36.0274		protonema-15	95.7106	95.7106		protonema-15	135	135		protonema-15	92.3859	92.3859
protonema-16	13.3245	13.3245		protonema-16	80.1342	80.1342		protonema-16	155.556	155.556		protonema-16	95.4403	95.4403
protonema-17	56.6894	56.6894		protonema-17	84.9575	84.9575		protonema-17	137.726	137.726		protonema-17	98.1301	98.1301
protonema-18	19.9831	19.9831		protonema-18	83.8845	83.8845		protonema-18	137.603	137.603		protonema-18	113.749	113.749
protonema-19	10.6197	10.6197		protonema-19	102.804	102.804		protonema-19	66.5713	66.5713		protonema-19	102.804	102.804
protonema-20	22.2035	22.2035		protonema-20	72.8973	72.8973		protonema-20	63.4349	63.4349		protonema-20	106.26	106.26
protonema-21	25.9744	25.9744		protonema-21	87.3974	87.3974		protonema-21	156.501	156.501		protonema-21	102.995	102.995
protonema-22	108.435	108.435		protonema-22	100.62	100.62		protonema-22	153.435	153.435		protonema-22	80.5377	80.5377
protonema-23	130.764	130.764		protonema-23	65.4328	65.4328		protonema-23	95.7106	95.7106		protonema-23	114.146	114.146
protonema-24	62.6501	62.6501		protonema-24	78.0239	78.0239		protonema-24	76.6075	76.6075		protonema-24	100.305	100.305
protonema-25	119.745	119.745		protonema-25	77.4712	77.4712		protonema-25	152.241	152.241		protonema-25	76.6075	76.6075
protonema-26	122.196	122.196		protonema-26	90	90		protonema-26	143.616	143.616		protonema-26	93.9452	93.9452
protonema-27	129.401	129.401		protonema-27	80.2176	80.2176		protonema-27	111.801	111.801		protonema-27	114.228	114.228
protonema-28	120.964	120.964		protonema-28	82.6476	82.6476		protonema-28	175.03	175.03		protonema-28	130.601	130.601
protonema-29	35.1342	35.1342		protonema-29	87.5104	87.5104		protonema-29	68.1986	68.1986		protonema-29	92.2026	92.2026
protonema-30	85.9144	85.9144		protonema-30	80.1342	80.1342		protonema-30	119.745	119.745		protonema-30	107.65	107.65
protonema-31	23.9625	23.9625		protonema-31	76.7595	76.7595		protonema-31	121.608	121.608		protonema-31	105.945	105.945
protonema-32	45	45		protonema-32	90	90		protonema-32	87.6141	87.6141		protonema-32	128.66	128.66
protonema-33	52.8153	52.8153		protonema-33	96.3402	96.3402		protonema-33	-167.471	192.529		protonema-33	61.9275	61.9275
protonema-34	21.8014	21.8014		protonema-34	80.8377	80.8377		protonema-34	120.964	120.964		protonema-34	94.7636	94.7636
protonema-35	148.173	148.173		protonema-35	76.5043	76.5043		protonema-35	180	180		protonema-35	137.121	137.121
protonema-36	104.744	104.744		protonema-36	108.435	108.435		protonema-36	180	180		protonema-36	143.746	143.746
protonema-37	32.1957	32.1957		protonema-37	65.6955	65.6955		protonema-37	-70.0169	289.983		protonema-37	128.157	128.157
protonema-38	105.642	105.642		protonema-38	77.2756	77.2756		protonema-38	-65.3764	294.624		protonema-38	127.875	127.875
protonema-39	100.62	100.62		protonema-39	107.241	107.241		protonema-39	-99.4623	260.538		protonema-39	129.806	129.806
protonema-40	30.2564	30.2564		protonema-40	77.0054	77.0054		protonema-40	64.7989	64.7989		protonema-40	125.838	125.838
protonema-41	72.3499	72.3499		protonema-41	83.1572	83.1572		protonema-41	81.8699	81.8699		protonema-41	117.897	117.897
protonema-42	135	135		protonema-42	113.499	113.499		protonema-42	112.834	112.834		protonema-42	117.759	117.759
protonema-43	84.2894	84.2894		protonema-43	146.31	146.31		protonema-43				protonema-43	98.5308	98.5308
protonema-44	77.2756	77.2756		protonema-44	67.3801	67.3801		protonema-44	59.7436	59.7436		protonema-44	95.7106	95.7106
protonema-45	70.9065	70.9065		protonema-45	-30.2564	329.744		protonema-45	32.6192	32.6192		protonema-45	106.699	106.699
protonema-46	26.5651	26.5651		protonema-46	22.1663	22.1663		protonema-46	34.2869	34.2869		protonema-46	92.6026	92.6026
protonema-47	149.534	149.534		protonema-47	92.663	92.663		protonema-47	67.1663	67.1663		protonema-47	87.6141	87.6141
protonema-48	72.2553	72.2553		protonema-48	70.4633	70.4633		protonema-48	-15.0685	15.0685		protonema-48	98.1301	98.1301
protonema-49	117.553	117.553		protonema-49				protonema-49	28.4429	28.4429		protonema-49	111.801	111.801
protonema-50	32.6192	32.6192		protonema-50	94.0856	94.0856		protonema-50	52.125	52.125		protonema-50	166.759	166.759
protonema-51	141.34	141.34		protonema-51	79.3803	79.3803		protonema-51	92.1211	92.1211		protonema-51	116.565	116.565
protonema-52	132.614	132.614		protonema-52	99.4623	99.4623		protonema-52	58.6713	58.6713		protonema-52	-103.496	256.504
protonema-53	160.017	160.017		protonema-53	98.427	98.427		protonema-53	115.463	115.463		protonema-53	-43.7811	316.219
protonema-54	120.579	120.579		protonema-54	91.8476	91.8476		protonema-54	31.4296	31.4296		protonema-54	-26.5651	333.435
protonema-55	171.469	171.469		protonema-55	92.2906	92.2906		protonema-55	50.1944	50.1944		protonema-55	-30.4655	329.534
protonema-56	50.4403	50.4403		protonema-56	106.26	106.26		protonema-56	48.0128	48.0128		protonema-56	180	180
protonema-57	51.953	51.953		protonema-57	88.0908	88.0908		protonema-57	101.31	101.31		protonema-57	169.695	169.695
protonema-58	27.9795	27.9795		protonema-58	100.886	100.886		protonema-58	167.735	167.735		protonema-58	-29.3578	330.642
protonema-59	35.2176	35.2176		protonema-59	101.041	101.041		protonema-59	135	135		protonema-59	-141.843	218.157
protonema-60	156.801	156.801		protonema-60	105.945	105.945		protonema-60	104.744	104.744		protonema-60	12.5288	12.5288
protonema-61	114.228	114.228		protonema-61	86.3086	86.3086		protonema-61	57.0948	57.0948		protonema-61	-120.964	239.036
protonema-62	42.3974	42.3974		protonema-62	72.5528	72.5528		protonema-62	80.9097	80.9097		protonema-62	-86.9872	273.013
protonema-63	137.045	137.045		protonema-63	90	90		protonema-63	61.1892	61.1892		protonema-63	78.6901	78.6901
protonema-64	133.958	133.958		protonema-64	75.9638	75.9638		protonema-64	46.7357	46.7357		protonema-64	-7.76517	352.235
protonema-65	131.348	131.348		protonema-65	102.095	102.095		protonema-65	23.6294	23.6294		protonema-65	-91.9092	268.091
protonema-66	136.332	136.332		protonema-66	85.4261	85.4261		protonema-66	70.71	70.71		protonema-66	-13.134	346.866
protonema-67	148.782	148.782		protonema-67	96.009	96.009		protonema-67	86.4237	86.4237		protonema-67
protonema-68	-145.784	214.216		protonema-68	88.1524	88.1524		protonema-68	93.3665	93.3665		protonema-68	102.529	102.529
protonema-69	-115.769	244.231		protonema-69	72.7585	72.7585		protonema-69	143.13	143.13		protonema-69	-37.4054	37.4054
protonema-70	-117.216	242.784		protonema-70	97.5946	97.5946		protonema-70	93.3665	93.3665		protonema-70	99.8658	99.8658
protonema-71	-155.225	204.775		protonema-71	93.9452	93.9452		protonema-71	92.0454	92.0454		protonema-71	101.31	101.31
protonema-72	-178.531	181.469		protonema-72	113.962	113.962		protonema-72	152.354	152.354		protonema-72	114.905	114.905
protonema-73	-111.448	248.552		protonema-73	99.4623	99.4623		protonema-73	111.801	111.801		protonema-73	106.26	106.26
protonema-74	-54.9042	305.096		protonema-74	111.371	111.371		protonema-74	115.346	115.346		protonema-74	96.5819	96.5819
protonema-75	87.3974	87.3974		protonema-75	97.3524	97.3524		protonema-75	87.7094	87.7094		protonema-75	124.992	124.992
protonema-76	-75.9638	284.036		protonema-76	88.4089	88.4089		protonema-76	116.565	116.565		protonema-76	138.013	138.013
protonema-77	-122.381	237.619		protonema-77	173.66	173.66		protonema-77	90	90		protonema-77	102.804	102.804
protonema-78	-84.4278	275.572		protonema-78	-123.111	123.111		protonema-78	30.4655	30.4655		protonema-78	105.524	105.524
protonema-79	-27.2161	332.784		protonema-79	101.31	101.31		protonema-79	135	135		protonema-79	101.31	101.31
protonema-80				protonema-80	91.7899	91.7899		protonema-80	145.008	145.008		protonema-80	115.201	115.201
protonema-81	19.44	19.44		protonema-81	-81.4692	81.4692		protonema-81	153.435	153.435		protonema-81	128.157	128.157
protonema-82	16.8584	16.8584		protonema-82	115.017	115.017		protonema-82	92.2906	92.2906		protonema-82	129.094	129.094
protonema-83	30.6997	30.6997		protonema-83	-122.152	122.152		protonema-83	137.121	137.121		protonema-83	90	90
protonema-84	22.9321	22.9321		protonema-84	104.421	104.421		protonema-84	175.601	175.601		protonema-84	100.886	100.886
protonema-85	48.6522	48.6522		protonema-85	-37.875	37.875		protonema-85	136.736	136.736		protonema-85	92.8624	92.8624
protonema-86	-17.8787	17.8787		protonema-86	-118.072	118.072		protonema-86	124.509	124.509		protonema-86	115.115	115.115
protonema-87	11.3099	11.3099		protonema-87	-145.784	145.784		protonema-87	60.5241	60.5241		protonema-87	130.914	130.914
protonema-88	10.3048	10.3048		protonema-88	76.866	76.866		protonema-88	59.4208	59.4208		protonema-88	115.346	115.346
protonema-89	24.9048	24.9048		protonema-89	65.0952	65.0952		protonema-89	43.0251	43.0251		protonema-89	125.218	125.218
protonema-90	41.9872	41.9872						protonema-90	68.1986	68.1986		protonema-90	99.4623	99.4623
protonema-91	33.6901	33.6901						protonema-91	99.0903	99.0903		protonema-91	101.31	101.31
protonema-92	19.5367	19.5367						protonema-92	144.462	144.462		protonema-92	108.435	108.435
protonema-93	26.5651	26.5651						protonema-93	137.291	137.291		protonema-93	113.499	113.499
protonema-94	17.354	17.354						protonema-94	70.71	70.71		protonema-94	96.1155	96.1155
protonema-95	51.3402	51.3402						protonema-95	65.7723	65.7723		protonema-95	86.9872	86.9872
protonema-96	38.3675	38.3675						protonema-96	59.7436	59.7436		protonema-96	109.29	109.29
protonema-97	39.2894	39.2894						protonema-97	149.036	149.036		protonema-97	112.249	112.249
protonema-98	27.4744	27.4744						protonema-98	114.775	114.775		protonema-98	147.381	147.381
protonema-99	36.8699	36.8699						protonema-99	156.501	156.501		protonema-99	-40.6013	40.6013
protonema-100	42.3974	42.3974						protonema-100	85.6013	85.6013		protonema-100	-112.479	112.479
protonema-101	40.8151	40.8151						protonema-101	149.036	149.036		protonema-101	-45	45
protonema-102	25.641	25.641						protonema-102	167.196	167.196		protonema-102	-85.486	85.486
protonema-103	22.751	22.751						protonema-103	152.447	152.447		protonema-103	-55.1755	55.1755
protonema-104	50.1944	50.1944						protonema-104	-23.1986	23.1986		protonema-104
protonema-105	43.6678	43.6678						protonema-105	-85.2364	85.2364		protonema-105	92.2026	92.2026
protonema-106	61.8214	61.8214						protonema-106	177.614	177.614		protonema-106	98.1301	98.1301
protonema-107	101.31	101.31						protonema-107	-63.4349	63.4349		protonema-107	80.5377	80.5377
protonema-108	2.38594	2.38594						protonema-108	-175.914	175.914		protonema-108	101.889	101.889
protonema-109	10.4915	10.4915						protonema-109	180	180		protonema-109	90	90
protonema-110	17.8189	17.8189						protonema-110	-169.114	169.114		protonema-110	56.3099	56.3099
protonema-111	14.4208	14.4208						protonema-111	-165.256	165.256		protonema-111	69.7751	69.7751
protonema-112	40.6013	40.6013						protonema-112	-163.301	163.301		protonema-112	21.2505	21.2505
protonema-113	23.9625	23.9625						protonema-113	-165.379	165.379		protonema-113	84.4725	84.4725
protonema-114	31.6075	31.6075						protonema-114	-75.9638	75.9638		protonema-114	80.5377	80.5377
protonema-115	69.6769	69.6769						protonema-115	-40.9144	40.9144		protonema-115	98.3659	98.3659
protonema-116	75.2564	75.2564						protonema-116	-112.38	112.38		protonema-116	90	90
protonema-117	26.5651	26.5651						protonema-117	-106.39	106.39		protonema-117	98.427	98.427
protonema-118	53.9726	53.9726						protonema-118	-100.305	100.305		protonema-118	78.6901	78.6901
protonema-119	81.2538	81.2538						protonema-119	35.3112	35.3112		protonema-119	81.2538	81.2538
protonema-120	29.4759	29.4759						protonema-120	-34.6952	34.6952		protonema-120	90	90
protonema-121	49.7636	49.7636						protonema-121	21.8014	21.8014		protonema-121	80.5377	80.5377
protonema-122	112.166	112.166						protonema-122				protonema-122	116.565	116.565
protonema-123	115.641	115.641						protonema-123	135	135		protonema-123	97.4314	97.4314
protonema-124	46.273	46.273						protonema-124	63.4349	63.4349		protonema-124	84.8056	84.8056
protonema-125	27.4744	27.4744						protonema-125	-36.2538	36.2538		protonema-125	107.526	107.526
protonema-126	43.0251	43.0251						protonema-126	33.0239	33.0239		protonema-126	85.7636	85.7636
protonema-127	32.5741	32.5741						protonema-127	32.1957	32.1957		protonema-127	108.435	108.435
protonema-128	32.6192	32.6192						protonema-128	48.3665	48.3665		protonema-128	82.6476	82.6476
protonema-129	126.027	126.027						protonema-129	128.991	128.991		protonema-129	78.6901	78.6901
protonema-130	120.7	120.7						protonema-130	97.7652	97.7652		protonema-130	77.1957	77.1957
protonema-131	59.0362	59.0362						protonema-131	43.0251	43.0251		protonema-131	72.4744	72.4744
protonema-132	147.804	147.804						protonema-132	60.5241	60.5241		protonema-132	91.6847	91.6847
protonema-133	67.751	67.751						protonema-133	10.1755	10.1755		protonema-133	81.8699	81.8699
protonema-134	67.751	67.751						protonema-134	40.6013	40.6013		protonema-134	77.4712	77.4712
protonema-135	131.009	131.009						protonema-135	52.8153	52.8153		protonema-135	94.2364	94.2364
protonema-136	166.329	166.329						protonema-136	72.7585	72.7585		protonema-136	84.2894	84.2894
protonema-137	149.349	149.349						protonema-137	61.6992	61.6992		protonema-137	76.6075	76.6075
protonema-138	138.576	138.576						protonema-138	124.287	124.287		protonema-138	83.8845	83.8845
protonema-139	96.3402	96.3402						protonema-139	38.3675	38.3675		protonema-139	111.251	111.251
protonema-140	138.504	138.504						protonema-140	19.7989	19.7989		protonema-140	90	90
protonema-141	108.435	108.435						protonema-141	148.134	148.134		protonema-141	157.521	157.521
protonema-142	136.273	136.273						protonema-142	90	90		protonema-142	85.1009	85.1009
protonema-143	148.736	148.736						protonema-143	39.9869	39.9869		protonema-143	-93.8141	93.8141
protonema-144	156.801	156.801						protonema-144	62.4472	62.4472		protonema-144	-92.3859	92.3859
protonema-145	128.66	128.66						protonema-145	107.819	107.819		protonema-145	-140.906	140.906
protonema-146	159.59	159.59						protonema-146	147.381	147.381		protonema-146	-80.9097	80.9097
protonema-147	152.021	152.021						protonema-147	93.9452	93.9452		protonema-147	-140.194	140.194
protonema-148	103.57	103.57						protonema-148	104.036	104.036		protonema-148	-87.7094	87.7094
protonema-149	145.84	145.84						protonema-149	135	135		protonema-149	-95.9061	95.9061
protonema-150	140.389	140.389						protonema-150	111.801	111.801		protonema-150	72.3499	72.3499
protonema-151	31.4296	31.4296						protonema-151	41.3478	41.3478		protonema-151	-98.8807	98.8807
protonema-152	43.4518	43.4518						protonema-152	125.538	125.538		protonema-152	79.6952	79.6952
protonema-153	34.992	34.992						protonema-153	25.7693	25.7693		protonema-153
protonema-154	36.3844	36.3844						protonema-154	76.866	76.866		protonema-154	107.819	107.819
protonema-155	121.329	121.329						protonema-155	113.429	113.429		protonema-155	98.7462	98.7462
protonema-156	-148.736	148.736						protonema-156	81.2538	81.2538		protonema-156	111.371	111.371
protonema-157	136.219	136.219						protonema-157	124.695	124.695		protonema-157	92.0454	92.0454
protonema-158	151.557	151.557						protonema-158	135	135		protonema-158	94.5739	94.5739
protonema-159	168.69	168.69						protonema-159	111.448	111.448		protonema-159	102.724	102.724
protonema-160	47.1211	47.1211						protonema-160	90	90		protonema-160	96.3402	96.3402
protonema-161	168.996	168.996						protonema-161	118.301	118.301		protonema-161	90	90
protonema-162	45	45						protonema-162	81.573	81.573		protonema-162	92.2906	92.2906
protonema-163	144.689	144.689						protonema-163	99.8658	99.8658		protonema-163	124.38	124.38
protonema-164	126.87	126.87						protonema-164	139.635	139.635		protonema-164	116.565	116.565
protonema-165	149.349	149.349						protonema-165	140.711	140.711		protonema-165	94.5739	94.5739
protonema-166	165.964	165.964						protonema-166	145.491	145.491		protonema-166	92.1211	92.1211
protonema-167	162.553	162.553						protonema-167	61.1892	61.1892		protonema-167	100.784	100.784
protonema-168	63.4349	63.4349						protonema-168	129.806	129.806		protonema-168	98.7462	98.7462
protonema-169	140.44	140.44						protonema-169	48.8141	48.8141		protonema-169	81.2538	81.2538
protonema-170	139.399	139.399						protonema-170	141.582	141.582		protonema-170	75.9638	75.9638
protonema-171	155.854	155.854						protonema-171	115.56	115.56		protonema-171	94.0856	94.0856
protonema-172	-62.7447	62.7447						protonema-172	97.8533	97.8533		protonema-172	108.435	108.435
								protonema-173	105.945	105.945		protonema-173	94.5739	94.5739
								protonema-174	135	135		protonema-174	92.4896	92.4896
								protonema-175	131.186	131.186		protonema-175	60.6422	60.6422
								protonema-176	141.009	141.009		protonema-176	78.6901	78.6901
								protonema-177	137.291	137.291		protonema-177	73.0725	73.0725
								protonema-178	157.38	157.38		protonema-178	85.0303	85.0303
								protonema-179	87.8789	87.8789		protonema-179	87.3974	87.3974
								protonema-180	132.797	132.797		protonema-180	90	90
								protonema-181	136.397	136.397		protonema-181	90	90
								protonema-182	153.435	153.435		protonema-182	66.8014	66.8014
								protonema-183	152.65	152.65		protonema-183	122.905	122.905
								protonema-184	-117.474	117.474		protonema-184	75.2564	75.2564
								protonema-185	146.31	146.31		protonema-185	92.8624	92.8624
								protonema-186	151.699	151.699		protonema-186	83.1572	83.1572
								protonema-187	-147.265	147.265		protonema-187	70.821	70.821
								protonema-188	85.4261	85.4261		protonema-188	85.4261	85.4261
								protonema-189	164.745	164.745		protonema-189	87.3974	87.3974
								protonema-190	159.444	159.444		protonema-190	78.2317	78.2317
								protonema-191	-88.2101	88.2101		protonema-191	139.399	139.399
								protonema-192	-128.157	128.157		protonema-192	-95.9061	95.9061
								protonema-193	-169.509	169.509		protonema-193	-90	90
								protonema-194	-96.8428	96.8428		protonema-194	-97.125	97.125
								protonema-195	-48.9909	48.9909		protonema-195	-82.1467	82.1467
								protonema-196	-64.29	64.29		protonema-196	-66.5014	66.5014
								protonema-197	-120.579	120.579		protonema-197	151.39	151.39
								protonema-198	-122.347	122.347		protonema-198	177.274	177.274
								protonema-199	-107.354	107.354		protonema-199	-123.69	123.69
								protonema-200	-123.275	123.275		protonema-200	-101.689	101.689
								protonema-201	-48.5035	48.5035		protonema-201	-35.2176	35.2176
								protonema-202	-73.1416	73.1416		protonema-202	-84.8056	84.8056
								protonema-203	-51.8428	51.8428		protonema-203	-81.1193	81.1193
								protonema-204	-152.526	152.526		protonema-204	-10.8855	10.8855
								protonema-205	-12.9946	12.9946		protonema-205	-130.815	130.815
								protonema-206	-24.1455	24.1455		protonema-206	-95.4403	95.4403
								protonema-207	-99.4623	99.4623		protonema-207	-82.4054	82.4054
								protonema-208	-106.189	106.189		protonema-208	-127.304	127.304
								protonema-209	7.85331	7.85331		protonema-209	-111.801	111.801
								protonema-210	49.0856	49.0856		protonema-210	84.5597	84.5597
								protonema-211	-40.9144	40.9144		protonema-211	62.2415	62.2415
								protonema-212	-87.3974	87.3974		protonema-212	-103.57	103.57
								protonema-213	15.7086	15.7086		protonema-213	-108.435	108.435
								protonema-214	60.9454	60.9454		protonema-214	43.5312	43.5312
								protonema-215	-46.273	46.273
								protonema-216	-43.0251	43.0251
								protonema-217	-63.4349	63.4349
								protonema-218	-93.8141	93.8141
								protonema-219	-9.72758	9.72758
								protonema-220	-33.6901	33.6901
								protonema-221	-108.435	108.435
								protonema-222	-74.2488	74.2488
								protonema-223	-53.4711	53.4711
								protonema-224	41.4965	41.4965
								protonema-225	-61.3895	61.3895
								protonema-226
								protonema-227	39.2894	39.2894
								protonema-228	55.561	55.561
								protonema-229	84.5597	84.5597
								protonema-230	110.225	110.225
								protonema-231	25.7693	25.7693
								protonema-232	39.0939	39.0939
								protonema-233	120.379	120.379
								protonema-234	45	45
								protonema-235	144.866	144.866
								protonema-236	106.928	106.928
								protonema-237	73.0725	73.0725
								protonema-238	34.8245	34.8245
								protonema-239	47.4896	47.4896
								protonema-240	106.504	106.504
								protonema-241	26.5651	26.5651
								protonema-242	74.0546	74.0546
								protonema-243	104.036	104.036
								protonema-244	135	135
								protonema-245	131.186	131.186
								protonema-246	45	45
								protonema-247	78.1113	78.1113
								protonema-248	79.1145	79.1145
								protonema-249	129.611	129.611
								protonema-250	86.6335	86.6335
								protonema-251	63.4349	63.4349
								protonema-252	148.671	148.671
								protonema-253	139.899	139.899
								protonema-254	146.768	146.768
								protonema-255	157.166	157.166
								protonema-256	140.711	140.711
								protonema-257	158.962	158.962
								protonema-258	101.889	101.889
								protonema-259	159.444	159.444
								protonema-260	119.745	119.745
								protonema-261	-98.1301	98.1301
								protonema-262	-78.6901	78.6901
								protonema-263	171.254	171.254
								protonema-264	-92.1211	92.1211
								protonema-265	-169.509	169.509
								protonema-266	-172.405	172.405
								protonema-267	23.1986	23.1986
								protonema-268	-33.6901	33.6901
								protonema-269	-119.745	119.745
