# Supplementary material for: A PSTAIRE-type cyclin-dependent kinase controls light responses in land plants
Source: Sci Adv. 2022 Jan 28;8(4):eabk2116. doi: 10.1126/sciadv.abk2116 (PMC8797184; doi:10.1126/sciadv.abk2116)
Supplement: Supplementary file 3 — Data files S1 to S7 [file sciadv.abk2116_data_files_s1_to_s7.zip › sciadv.abk2116_data_file_s7.xlsx]

## Sheet: Fig. S7D,F
The data set used in Fig. S7D							The data set used in Fig. S7F
	Fv/Fm							Angle (weak light)			Angle (strong light)
	DMSO	AZD5438	No treatment					DMSO	DEX		DMSO	DEX
Leaf-1	0.752	0.743	0.772				Hypocotyl-1	78.546	66.4642		69.9992	54.0464
Leaf-2	0.754	0.763	0.778				Hypocotyl-2	79.9284	84.4777		68.4047	53.1848
Leaf-3	0.755	0.747	0.785				Hypocotyl-3	75.1293	84.6647		56.6222	44.5084
Leaf-4	0.75	0.726	0.755				Hypocotyl-4	82.3072	40.9144		65.6865	64.2529
Leaf-5	0.749	0.705	0.782				Hypocotyl-5	69.3527	87.246		98.5235	81.9
Leaf-6	0.752	0.728	0.794				Hypocotyl-6	66.0764	62.3968		80.0249	61.2602
Leaf-7	0.746	0.739	0.797				Hypocotyl-7	62.4201	78.1632		66.8451	83.2754
Leaf-8	0.753	0.76	0.787				Hypocotyl-8	84.1844	55.2512		49.1277	62.7014
Leaf-9	0.737	0.736	0.796				Hypocotyl-9	77.7774	80.8082		85.8919	88.9422
Leaf-10	0.734	0.755	0.788				Hypocotyl-10	21.6246	78.8049		78.6797	65.3798
Leaf-11	0.758	0.751	0.793				Hypocotyl-11	67.3778	69.5497		88.7811	101.201
Leaf-12	0.758	0.72					Hypocotyl-12	80.6392	57.5877		96.0005	56.4303
Leaf-13	0.758	0.771					Hypocotyl-13	82.3568	89.0464		61.9908	46.7791
Leaf-14	0.774	0.753					Hypocotyl-14	89.4184	93.9769		69.0372	61.1616
Leaf-15	0.776	0.776					Hypocotyl-15	90.9501	61.2476		75.8639	59.0316
Leaf-16	0.75	0.778					Hypocotyl-16	88.7898	90.6685		58.7002	32.1826
Leaf-17	0.764	0.765					Hypocotyl-17	92.0123	90.6437		59.2737	70.7505
Mean	0.754118	0.748	0.784273				Hypocotyl-18	87.7798	65.9837		66.7022	78.5788
SD	0.010758	0.020497	0.0124265				Hypocotyl-19	78.1785	79.7635		79.8162	55.5
P-value		0.286606					Hypocotyl-20	82.8929	63.7587		81.3041	101.766
							Hypocotyl-21	72.9099	56.4625		86.8066	86.2686
							Hypocotyl-22	80.2111	60.4256		79.2611	52.1625
							Hypocotyl-23	65.3441	62.1461		54.9124	48.8425
							Hypocotyl-24	48.6192	61.8222		77.0092	54.9317
							Hypocotyl-25	63.8657	51.2336		63.8089	24.0755
							Hypocotyl-26	70.5511	13.2405		64.8741	55.3758
							Hypocotyl-27	59.6186	49.7636		46.999	58.4633
							Hypocotyl-28	53.283	56.987		86.7654	49.3185
							Hypocotyl-29	50.495	73.8999		70.2991	61.904
							Hypocotyl-30	44.4244	56.873		61.8201	48.8649
							Hypocotyl-31	78.6094	56.1762		35.5377	54.7441
							Hypocotyl-32	56.0255	46.7525		38.4589	40.6185
							Hypocotyl-33	39.2412	57.2515		61.2602	32.048
							Hypocotyl-34	51.2617	70.7338		58.3583	43.1497
							Hypocotyl-35	66.6391	65.6774		100.037	77.1449
							Hypocotyl-36	70.2532	66.8509		58.2097	62.0513
							Hypocotyl-37	65.2681	49.99		36.4823	78.544
							Hypocotyl-38	59.7698	68.529		45.3614	51.5915
							Hypocotyl-39	73.6854	65.5328		62.8359	65.4689
							Hypocotyl-40	66.0704	56.8342		60.2809	68.3488
							Hypocotyl-41	64.5746	49.3987		65.7081	63.5373
							Hypocotyl-42	71.6337	84.1318		87.7959	46.5838
							Hypocotyl-43	73.3783	57.6086		83.8282	67.3774
							Hypocotyl-44	79.8409	65.2257		80.7422	58.6328
							Hypocotyl-45	76.777	58.2048		80.169	67.0266
							Hypocotyl-46	73.4775	84.0419		91.3434	53.2001
							Hypocotyl-47	75.3044	76.4343		66.2152	57.1957
							Hypocotyl-48	98.4722	45.6873		72.7779	70.7481
							Hypocotyl-49	50.3311	60.8026		74.3385	70.0169
							Hypocotyl-50	54.0579	68.1228		75.7112	72.6734
							Hypocotyl-51	72.8732	58.9739		45.9041	61.3895
							Hypocotyl-52	40.0608	55.9988		68.01	47.3682
							Hypocotyl-53	45.5563	56.3929		87.7094	16.8375
							Hypocotyl-54	46.6242	61.0603		75.1379	72.0812
							Hypocotyl-55	74.9898	51.9882		83.6056	59.1886
							Hypocotyl-56	69.2644	75.0686		68.8202	28.2374
							Hypocotyl-57	67.9218	63.6102		79.7596	46.0051
							Hypocotyl-58	71.0836	69.6984		78.7169
							Hypocotyl-59	81.1337	73.3147		49.5479
							Hypocotyl-60	50.7553	69.6268		71.5651
							Hypocotyl-61	71.7078	41.5979		71.9424
							Hypocotyl-62	71.7346	57.0528
							Hypocotyl-63	76.0422	72.1045
							Hypocotyl-64	87.9758
							Hypocotyl-65	76.7098
							Hypocotyl-66	54.0673
							Hypocotyl-67	64.0496
							Hypocotyl-68	80.4708
							Hypocotyl-69	74.4537
							Hypocotyl-70	103.428
							Hypocotyl-71	81.501
							Hypocotyl-72	75.3432
							Mean	69.8539	64.8373		69.9345	59.5588
							SD	14.8435	14.3086		14.9293	16.8795
							P-value	0.0478729			0.000609732
